# Supplementary material for: Population Genomics of the Maize Pathogen Ustilago maydis: Demographic History and Role of Virulence Clusters in Adaptation
Source: Genome Biol Evol. 2021 Apr 10;13(5):evab073. doi: 10.1093/gbe/evab073 (PMC8120014; doi:10.1093/gbe/evab073)
Supplement: evab073_Supplementary_Data [file evab073_supplementary_data.zip]

Archive with 14 entries (14 files):
- FigureS1.pdf
- FigureS2.pdf
- FigureS3.pdf
- FigureS4.pdf
- FigureS5.pdf
- FigureS6.pdf
- SupplementaryFigureCaptions.docx
- SupplementaryTableS1.xlsx
- SupplementaryTableS2.xlsx
- SupplementaryTableS3.xlsx
- SupplementaryTableS4.xlsx
- SupplementaryTableS5.xlsx
- SupplementaryTableS6.xlsx
- SupplementaryTableS7.xlsx
