# Supplementary material for: Population Genomics of the Maize Pathogen Ustilago maydis: Demographic History and Role of Virulence Clusters in Adaptation
Source: Genome Biol Evol. 2021 Apr 10;13(5):evab073. doi: 10.1093/gbe/evab073 (PMC8120014; doi:10.1093/gbe/evab073)
Supplement: evab073_Supplementary_Data [file evab073_supplementary_data.zip › SupplementaryTableS6.xlsx]

## Sheet: SupplementaryTableS4
Supplementary table S6: List of all U. maydis genes with mapped Interpro domains, Gene Ontology terms, FST values, and outgroup sequences
Gene	Extracted from alignment	Homolog in S. reilianum	Interpro domain	GO Term	FST value	High FST value	Effector	Cluster
UMAG_00001	yes	sr06423	IPR029068;IPR029068	none	0.16929	no	none	none
UMAG_00002	yes	sr06424	IPR027417;IPR005654;IPR005654	GO:0005524	0.16929	no	no	no
UMAG_00003	yes	sr06425	IPR040410	none	0.16929	no	no	no
UMAG_00005	yes	sr06427	IPR036396;IPR017972;IPR001128;IPR001128;IPR001128;IPR001128;IPR002401;IPR002401;IPR002401;IPR002401;IPR002401;IPR002401;IPR036396;IPR001128	GO:0005506; GO:0016705; GO:0020037; GO:0055114; GO:0005506; GO:0016705; GO:0020037; GO:0055114; GO:0016705; GO:0055114; GO:0005506; GO:0016705; GO:0020037; GO:0055114	0.16929	no	no	no
UMAG_00006	yes	sr06428	IPR004254;IPR004254	GO:0016021	0.0760929	no	no	no
UMAG_00007	yes	sr06429	IPR007482;IPR007482	none	0.0760929	no	no	no
UMAG_00008	yes	sr06431.2	IPR008949;IPR008949	none	0.0760929	no	no	no
UMAG_00009	yes	sr06432	IPR002478;IPR004521;IPR016437;IPR016437;IPR036974;IPR041366;IPR002478;IPR015947;IPR002478	GO:0003723; GO:0003723; GO:0003723	0.0760929	no	no	no
UMAG_00011	yes	sr06434.2	IPR036928;IPR036928;IPR020556;IPR023631	none	0.268982	no	no	no
UMAG_00012	yes	sr06435	IPR024158;IPR007853;IPR007853	GO:0008270	0.268982	no	no	no
UMAG_00013	yes	sr06437	none	none	0.268982	no	no	no
UMAG_00017	yes	sr06441	IPR010721;IPR010721;IPR001104	GO:0016627; GO:0006629	0.209469	no	no	no
UMAG_00020	yes	sr06453	IPR016181;IPR000182	none	0.0700075	no	no	no
UMAG_00025	yes	sr13496	IPR036237;IPR013022;IPR036237	none	0.0825673	no	no	no
UMAG_00026	yes	sr00845	IPR001179;IPR041232;IPR023566;IPR023566;IPR023566;IPR001179	GO:0003755	0.255476	no	no	no
UMAG_00027	yes	sr14880	none	none	0.255476	no	yes	no
UMAG_00028	yes	sr06410	none	none	0.255476	no	no	no
UMAG_00029	yes	sr06409	IPR007828;IPR007828	GO:0005506; GO:0050113; GO:0019310; GO:0055114; GO:0005737	0.255476	no	no	no
UMAG_00030	yes	sr06408	IPR015659;IPR029041;IPR002872;IPR002872	GO:0004657; GO:0006562	0.255476	no	no	no
UMAG_00031	yes	sr06407	IPR006603;IPR006603;IPR006603;IPR006603	none	0.198396	no	no	no
UMAG_00032	yes	sr06406	none	none	0.198396	no	yes	no
UMAG_00034	yes	sr06403.2	IPR020846;IPR011701;IPR020846;IPR036259	GO:0055085; GO:0016021	0.312981	no	no	no
UMAG_00036	yes	sr06400	IPR011008	none	0.312981	no	no	no
UMAG_00037	yes	sr11368	IPR036922;IPR036188;IPR036188;IPR036188;IPR017941;IPR036922;IPR023753;IPR016156;IPR017941	GO:0016491; GO:0050660; GO:0055114; GO:0016491; GO:0051537; GO:0055114; GO:0016491; GO:0055114; GO:0016491; GO:0051537; GO:0055114	0.312981	no	no	no
UMAG_00038	yes	none	IPR018225;IPR001585;IPR013785;IPR001585	GO:0005975; GO:0003824; GO:0005975	0.312981	no	no	no
UMAG_00039	yes	sr11369	none	none	0.312981	no	no	no
UMAG_00040	yes	sr11370	IPR001623;IPR001623;IPR036869;IPR001623;IPR001623;IPR001623;IPR001623;IPR036869;IPR001623	none	0.136946	no	no	no
UMAG_00041	yes	sr11371	IPR001841;IPR013083;IPR001841	none	0.136946	no	yes	no
UMAG_00042	yes	sr11372	IPR005130;IPR029009;IPR029009;IPR005131	GO:0003941; GO:0051539; GO:0006094	0.136946	no	no	no
UMAG_00043	yes	sr11373	IPR036864;IPR001138	GO:0000981; GO:0008270; GO:0006355; GO:0005634; GO:0000981; GO:0008270; GO:0006355; GO:0005634	0.170824	no	no	no
UMAG_00045	yes	sr11375	IPR013149;IPR020843;IPR011032;IPR036291;IPR002364;IPR013154	GO:0008270; GO:0016491; GO:0055114; GO:0055114; GO:0016491	0.170824	no	no	no
UMAG_00046	yes	sr11376	IPR001155;IPR013785	GO:0010181; GO:0016491; GO:0055114; GO:0003824	0.170824	no	no	no
UMAG_00047	yes	sr11377	IPR018828;IPR018828	none	0.170824	no	no	no
UMAG_00048	yes	sr11378	IPR019734;IPR019734;IPR013026;IPR019734;IPR019734;IPR019734;IPR019734;IPR019734;IPR011990;IPR011990;IPR013026	GO:0005515; GO:0005515; GO:0005515	0.170824	no	no	no
UMAG_00049	yes	sr11379	IPR022533;IPR022533;IPR022533	GO:0033617; GO:0005743	0.170824	no	no	no
UMAG_00050	yes	sr11380	IPR009571	GO:0005886	0.167545	no	no	no
UMAG_00052	yes	none	none	none	0.167545	no	no	no
UMAG_00053	yes	sr11384	IPR036441;IPR018509;IPR001874;IPR001874;IPR001874;IPR001874;IPR036441;IPR001874;IPR001874	GO:0003855; GO:0003855; GO:0003855	0.167545	no	no	no
UMAG_00054	yes	sr11385	none	none	0.0476313	no	yes	no
UMAG_00055	yes	sr11386	IPR009890	none	0.0476313	no	no	no
UMAG_00056	yes	sr11387	IPR013057	none	0.0476313	no	no	no
UMAG_00057	yes	sr11388	IPR007667;IPR007667	none	0.0476313	no	no	no
UMAG_00058	yes	sr11389	none	none	0.101554	no	no	no
UMAG_00059	yes	sr11391	IPR036873;IPR001763;IPR001763;IPR001763;IPR036873;IPR036873;IPR036873;IPR001763;IPR001763	none	0.101554	no	no	no
UMAG_00060	yes	none	none	none	0.101554	no	no	no
UMAG_00061	yes	sr11392	IPR020846;IPR003663;IPR003663;IPR003663;IPR003663;IPR003663;IPR020846;IPR005828;IPR005829;IPR036259;IPR005829;IPR003663	GO:0022857; GO:0055085; GO:0016020; GO:0022857; GO:0055085; GO:0016021; GO:0005215; GO:0055085; GO:0016021	0.101554	no	no	no
UMAG_00062	yes	none	none	none	0.114968	no	no	no
UMAG_00063	yes	sr14516	none	none	0.114968	no	yes	no
UMAG_00064	yes	sr11394	IPR033121;IPR021109;IPR033121;IPR001969;IPR001461;IPR021109;IPR034164;IPR001461;IPR001461;IPR001461;IPR001461;IPR021109	GO:0004190; GO:0006508; GO:0004190; GO:0006508	0.114968	no	yes	no
UMAG_00067	yes	sr11397	IPR003769;IPR042065;IPR039164;IPR003126;IPR014719;IPR036390;IPR003126;IPR003126	GO:0008270; GO:0030163; GO:0061630; GO:0071596	0.164235	no	no	no
UMAG_00068	yes	sr11398	IPR002293	GO:0022857; GO:0055085; GO:0016020	0.110345	no	no	no
UMAG_00071	yes	sr11404	IPR002773;IPR002773;IPR036982;IPR002773;IPR029035	GO:0008612; GO:0008612	0.0454947	no	no	no
UMAG_00072	yes	sr11405	IPR029058;IPR029058	none	0.0454947	no	no	no
UMAG_00074	yes	sr11408	IPR019002;IPR019002	none	0.0790506	no	no	no
UMAG_00076	yes	sr11410	IPR006043;IPR006042;IPR006042	GO:0005215; GO:0055085; GO:0016020; GO:0022857; GO:0055085; GO:0016020	0.0790506	no	no	no
UMAG_00077	yes	sr11412	IPR026749	none	0.0790506	no	no	no
UMAG_00078	yes	sr11413	IPR001106;IPR023144;IPR001106;IPR022313;IPR001106;IPR005922;IPR024083;IPR008948	GO:0016841; GO:0006559; GO:0005737; GO:0003824; GO:0016841	0.0962405	no	no	no
UMAG_00079	yes	sr11414	IPR001509;IPR036291	GO:0003824; GO:0050662	0.0962405	no	no	no
UMAG_00080	yes	sr11415	IPR003692	GO:0003824	0.0962405	no	no	no
UMAG_00081	yes	sr11416	none	none	0.0962405	no	yes	no
UMAG_00082	yes	sr11417	none	none	0.192252	no	no	no
UMAG_00083	yes	sr11418	IPR000292;IPR023271;IPR000292	GO:0022857; GO:0055085; GO:0016020	0.192252	no	no	no
UMAG_00084	yes	sr11419	IPR000569;IPR000569;IPR035983;IPR000569;IPR000569	GO:0004842; GO:0004842	0.192252	no	no	no
UMAG_00085	yes	sr11420	IPR029058;IPR022742;IPR022742	none	0.192252	no	no	no
UMAG_00087	yes	sr11422	IPR006634;IPR006634;IPR006634	GO:0016021	0.205172	no	no	no
UMAG_00089	yes	sr11424	IPR029058	none	0.205172	no	no	no
UMAG_00090	yes	sr11425	IPR019180	none	0.205172	no	yes	no
UMAG_00091	yes	sr11426	none	none	0.205172	no	no	no
UMAG_00092	yes	sr11427	IPR036291;IPR002347;IPR002347;IPR002347;IPR002347;IPR002347;IPR002347;IPR020904	GO:0016491	0.205172	no	no	no
UMAG_00094	yes	sr11430	IPR002818;IPR029062;IPR029062	none	0.163998	no	no	no
UMAG_00095	yes	sr11431	IPR002347;IPR036291;IPR020904;IPR002347;IPR002347;IPR002347;IPR002347;IPR002347;IPR002347;IPR002347;IPR002347	GO:0016491	0.163998	no	no	no
UMAG_00096	yes	sr11432	IPR004698;IPR003689	GO:0046873; GO:0030001; GO:0055085; GO:0016020; GO:0005385; GO:0071577; GO:0016021	0.163998	no	no	no
UMAG_00097	yes	sr11436	none	none	0.163998	no	no	no
UMAG_00098	yes	sr11437	IPR018825;IPR018827	none	0.181967	no	yes	no
UMAG_00099	yes	sr11438	IPR041723;IPR004821;IPR004821;IPR014729	GO:0003824; GO:0009058	0.181967	no	no	no
UMAG_00101	yes	sr11440	IPR036775;IPR036775;IPR001126;IPR001126;IPR017961	GO:0006281; GO:0003684; GO:0006281; GO:0003684; GO:0006281	0.181967	no	no	no
UMAG_00102	yes	sr11441	IPR017853;IPR024655	none	0.116382	no	yes	no
UMAG_00103	yes	sr11442	IPR036259;IPR020846;IPR011701	GO:0055085; GO:0016021	0.116382	no	no	no
UMAG_00104	yes	sr13302	none	none	0.116382	no	yes	no
UMAG_00105	yes	sr11445	IPR008972;IPR001117;IPR008972;IPR008972;IPR033138;IPR011706;IPR008972;IPR008972;IPR008972;IPR011707;IPR002355	GO:0055114; GO:0005507; GO:0005507; GO:0016491; GO:0055114; GO:0005507	0.116382	no	no	no
UMAG_00108	yes	sr11448	IPR036291;IPR020904;IPR002347;IPR002347;IPR002347;IPR002347;IPR002347;IPR002347;IPR002347;IPR002347;IPR002347	GO:0016491	-0.0139273	no	no	no
UMAG_00109	yes	sr11449	IPR036117;IPR004006;IPR036117;IPR004007;IPR004006;IPR012734;IPR004007;IPR004007	GO:0004371; GO:0006071; GO:0004371; GO:0006071; GO:0004371; GO:0005524; GO:0006071; GO:0004371; GO:0006071	-0.00483221	no	no	no
UMAG_00111	yes	sr11451	IPR007248;IPR007248	GO:0016021	-0.00483221	no	no	no
UMAG_00113	yes	sr11453	IPR001138;IPR001138;IPR001138;IPR036864;IPR007219;IPR001138;IPR007219;IPR001138;IPR036864	GO:0000981; GO:0008270; GO:0006355; GO:0005634; GO:0003677; GO:0008270; GO:0006351; GO:0005634; GO:0000981; GO:0008270; GO:0006355; GO:0005634	0.00385908	no	no	no
UMAG_00114	yes	sr11454	IPR009072;IPR003195;IPR003195;IPR003195	GO:0006366; GO:0046982	0.00385908	no	no	no
UMAG_00115	yes	sr13029	IPR036038;IPR033939;IPR001544;IPR005786	GO:0003824; GO:0004084; GO:0009081; GO:0004084; GO:0009081; GO:0003824	0.00385908	no	no	no
UMAG_00116	yes	sr11457	IPR020846;IPR020846;IPR036259;IPR011701	GO:0055085; GO:0016021	0.00385908	no	no	no
UMAG_00117	yes	sr11458	IPR023631;IPR023631;IPR036928;IPR020556;IPR036928	none	0.00385908	no	no	no
UMAG_00118	yes	sr11459	IPR008927;IPR028356;IPR036220;IPR014027;IPR014027;IPR028356;IPR017476;IPR017476;IPR036291;IPR001732;IPR014026	GO:0016616; GO:0051287; GO:0055114; GO:0055114; GO:0016616; GO:0051287; GO:0055114; GO:0016616; GO:0051287; GO:0055114; GO:0016616; GO:0055114; GO:0003979	0.169125	no	no	no
UMAG_00119	yes	sr11460	IPR033308;IPR004843	GO:0016787; GO:0006506	0.169125	no	no	no
UMAG_00120	yes	sr11461	IPR036457;IPR036457;IPR039123;IPR001932;IPR001932;IPR001932;IPR001932	GO:0003824	0.169125	no	no	no
UMAG_00122	yes	sr11463	IPR009075;IPR006091;IPR036250;IPR009100;IPR041504	GO:0016627; GO:0055114; GO:0016627; GO:0055114; GO:0016627; GO:0055114; GO:0016627; GO:0055114	0.169125	no	no	no
UMAG_00123	yes	sr11464	IPR036400;IPR000262;IPR037396;IPR018506;IPR013785;IPR001199;IPR001199;IPR037458;IPR001199;IPR001199;IPR001199;IPR001199;IPR036400	GO:0016491; GO:0003824; GO:0020037	0.177574	no	no	no
UMAG_00124	yes	sr11465	none	none	0.177574	no	no	no
UMAG_00125	yes	sr11466	IPR006015;IPR006015;IPR006016;IPR014729	none	0.177574	no	no	no
UMAG_00126	yes	sr11468	IPR002509;IPR011330;IPR011057;IPR006913;IPR002509	GO:0016810; GO:0005975; GO:0016846; GO:0003824; GO:0005975	0.177574	no	no	no
UMAG_00127	yes	sr11469	IPR011057;IPR000182;IPR007515;IPR016181;IPR011323;IPR000182	GO:0005085; GO:0007264	0.250747	no	no	no
UMAG_00130	yes	sr11473	IPR029058;IPR003140;IPR029058	GO:0016787	0.250747	no	no	no
UMAG_00131	yes	sr11474	IPR036291;IPR020843;IPR014189;IPR013149;IPR011032;IPR014189;IPR013154	GO:0055114; GO:0055114; GO:0016491	0.130396	no	no	no
UMAG_00132	yes	sr11475	none	none	0.130396	no	no	no
UMAG_00133	yes	sr11476	IPR029058;IPR005065;IPR005065	GO:0003847; GO:0016042	0.130396	no	no	no
UMAG_00136	yes	sr11480	IPR013087;IPR013087;IPR013087;IPR013087;IPR013087;IPR036236;IPR036236;IPR013087;IPR036236;IPR013087;IPR013087;IPR013087;IPR013087;IPR013087;IPR013087;IPR013087;IPR013087;IPR013087;IPR013087;IPR013087;IPR013087;IPR013087;IPR013087;IPR013087;IPR013087;IPR013087;IPR013087;IPR013087;IPR013087;IPR013087;IPR013087;IPR036236;IPR036236	GO:0003676	0.235417	no	no	no
UMAG_00137	yes	sr11481	IPR022042;IPR022042	none	0.235417	no	no	no
UMAG_00138	yes	sr11482	IPR000795;IPR033720;IPR009000;IPR000795;IPR000795;IPR000795;IPR000795;IPR000795;IPR041709;IPR004161;IPR004541;IPR009001;IPR004160;IPR027417;IPR004541;IPR005225;IPR031157;IPR000795	GO:0003924; GO:0005525; GO:0005525; GO:0003746; GO:0005525; GO:0006414; GO:0005525	0.235417	no	no	no
UMAG_00140	yes	sr11484	IPR013785;IPR001269;IPR001269;IPR018517;IPR035587	GO:0017150; GO:0050660; GO:0008033; GO:0055114; GO:0003824; GO:0017150; GO:0050660; GO:0008033; GO:0055114	0.424217	yes	no	no
UMAG_00141	yes	sr11485	IPR013253;IPR033338;IPR013253	none	0.424217	yes	no	no
UMAG_00144	yes	sr11488	IPR000782;IPR000782;IPR000782;IPR036378;IPR036378;IPR036378	none	0.366404	yes	no	no
UMAG_00145T0	no	none	IPR008266;IPR022495;IPR011009;IPR022495	GO:0004672; GO:0006468; GO:0004674	0.366404	yes	none	none
UMAG_00145T1	no	none	IPR011009;IPR022495;IPR000719;IPR022495;IPR008266	GO:0004672; GO:0005524; GO:0006468; GO:0004672; GO:0006468; GO:0004674	0.366404	yes	none	none
UMAG_00146	yes	sr11492	IPR039298;IPR029069	GO:0047617	0.366404	yes	no	no
UMAG_00148	yes	none	none	none	0.16464	no	no	no
UMAG_00149	yes	sr11495	IPR023394;IPR001849;IPR001849;IPR000904;IPR000904;IPR000904;IPR041681;IPR035999;IPR000904	GO:0005086; GO:0032012; GO:0005086; GO:0032012	0.166121	no	no	no
UMAG_00152	yes	sr11498	IPR001849;IPR001849;IPR001849;IPR001849;IPR011993;IPR001849;IPR001849	none	0.235573	no	no	no
UMAG_00153	yes	sr11499	IPR019329	none	0.235573	no	no	no
UMAG_00154	yes	sr11500	IPR002018;IPR029058;IPR019826;IPR029058	none	0.235573	no	yes	no
UMAG_00156	yes	sr11502	IPR027450;IPR005123;IPR037151	GO:0016491; GO:0055114	0.286221	no	no	no
UMAG_00157	yes	sr11503	IPR018209;IPR036918;IPR001697;IPR001697;IPR001697;IPR001697;IPR001697;IPR001697;IPR001697;IPR015795;IPR001697;IPR015793;IPR011037;IPR036918;IPR015806;IPR040442;IPR001697;IPR015813;IPR001697	GO:0000287; GO:0004743; GO:0030955; GO:0006096; GO:0000287; GO:0004743; GO:0030955; GO:0006096; GO:0004743; GO:0006096; GO:0003824; GO:0004743; GO:0006096	0.286221	no	no	no
UMAG_00159	yes	sr11505	none	none	0.286221	no	yes	no
UMAG_00160	yes	sr11506	IPR000744;IPR011990;IPR000744;IPR000744;IPR000744;IPR000744;IPR000744;IPR000744;IPR000744;IPR000744;IPR011990	GO:0006886; GO:0005515	0.137832	no	no	no
UMAG_00161	yes	sr11507	none	none	0.137832	no	no	no
UMAG_00163	yes	sr11509	IPR036859;IPR000626;IPR000938;IPR029071;IPR000938;IPR036859;IPR000938	GO:0005515	0.137832	no	no	no
UMAG_00164	yes	sr11510	IPR035979;IPR000504;IPR029123;IPR003954;IPR003954;IPR012677;IPR035979;IPR012677;IPR012677;IPR000504;IPR000504;IPR000504;IPR000504;IPR000504;IPR000504;IPR000504;IPR000504	GO:0003676; GO:0003676; GO:0003676	0.137832	no	no	no
UMAG_00166	yes	sr11512	IPR018627;IPR018627	GO:0002098; GO:0033588	0.246829	no	no	no
UMAG_00167	yes	sr11513	IPR001296;IPR028098	none	0.246829	no	no	no
UMAG_00168	yes	sr11514	IPR036028;IPR001452;IPR001452;IPR001452;IPR001452;IPR001452;IPR027267;IPR001452;IPR001452;IPR027267;IPR001060;IPR001060;IPR031160	GO:0005515; GO:0005515	0.246829	no	no	no
UMAG_00169	yes	sr11515	IPR007134;IPR019461;IPR007135	none	0.195273	no	no	no
UMAG_00171	yes	sr11518	none	none	0.195273	no	no	no
UMAG_00172	yes	sr11519	IPR006910;IPR036390;IPR039781;IPR006909	GO:0005515; GO:0007062; GO:0008278	0.195273	no	no	no
UMAG_00174	yes	sr11522	IPR017072;IPR023319;IPR035420;IPR035019;IPR010994;IPR037027;IPR017072;IPR042066;IPR012337;IPR010994;IPR036860;IPR028231;IPR036860;IPR023323;IPR035018;IPR028083;IPR032706;IPR000980;IPR028088;IPR036860	GO:0032968; GO:0003677; GO:0006139	0.158855	no	no	no
UMAG_00175	yes	sr11523	IPR000555;IPR000555;IPR027531;IPR027531;IPR027531;IPR024969;IPR037518	GO:0005515; GO:0003743; GO:0031369; GO:0006413; GO:0005852	0.158855	no	no	no
UMAG_00176	yes	sr11524	IPR002013;IPR002013	GO:0042578	0.158855	no	no	no
UMAG_00177	yes	sr11525	IPR036291;IPR000683	GO:0016491	0.158855	no	no	no
UMAG_00179	yes	sr11527	IPR009292;IPR009292	GO:0000469	0.212713	no	no	no
UMAG_00180	yes	sr11528	none	none	0.212713	no	no	no
UMAG_00181	yes	sr11529	IPR001138;IPR036864	GO:0000981; GO:0008270; GO:0006355; GO:0005634; GO:0000981; GO:0008270; GO:0006355; GO:0005634	0.212713	no	no	no
UMAG_00182	yes	sr11530	IPR002018;IPR029058;IPR029058;IPR019826	none	0.296676	no	yes	no
UMAG_00183	yes	sr11531	IPR001680;IPR019775;IPR037850;IPR017986;IPR001680;IPR001680;IPR001680;IPR001680;IPR001680;IPR001680;IPR001680;IPR001680;IPR015943;IPR036322;IPR001680;IPR017986;IPR015943;IPR015943;IPR017986	GO:0005515; GO:0005515; GO:0005515; GO:0005515; GO:0048188	0.296676	no	no	no
UMAG_00184	yes	sr11532	IPR007109;IPR007109;IPR007109	none	0.296676	no	no	no
UMAG_00187	yes	none	none	none	0.212067	no	yes	no
UMAG_00188	yes	sr11535	IPR007024;IPR007024;IPR036046;IPR007024	GO:0009882; GO:0071949	0.212067	no	no	no
UMAG_00189	yes	sr11536	IPR039754;IPR039754;IPR012580	GO:0005634; GO:0006364	0.212067	no	no	no
UMAG_00191	yes	sr11538	IPR018609	none	0.210442	no	no	no
UMAG_00192	yes	sr11539	none	none	0.210442	no	no	no
UMAG_00193	yes	sr11540	IPR036259;IPR036259	none	0.210442	no	no	no
UMAG_00194	yes	none	none	none	0.230618	no	no	no
UMAG_00195	yes	sr11541	IPR001138;IPR001138;IPR001138;IPR036864;IPR001138;IPR036864	GO:0000981; GO:0008270; GO:0006355; GO:0005634; GO:0000981; GO:0008270; GO:0006355; GO:0005634	0.230618	no	no	no
UMAG_00196	yes	sr13492	IPR000791;IPR000791	GO:0016021	0.230618	no	no	no
UMAG_00197	yes	sr11543	IPR019257;IPR019257;IPR002125;IPR016187;IPR042095;IPR016187;IPR005532;IPR005532;IPR016193;IPR002125	GO:0003824	0.248426	no	no	no
UMAG_00199	yes	sr11545	IPR027524;IPR027524;IPR000555;IPR000555;IPR027524;IPR037518	GO:0005515; GO:0003743; GO:0005737; GO:0005852	0.248426	no	no	no
UMAG_00202	yes	sr11548	IPR001128;IPR002403;IPR002403;IPR002403;IPR002403;IPR001128;IPR001128;IPR001128;IPR001128;IPR036396;IPR017972;IPR036396	GO:0005506; GO:0016705; GO:0020037; GO:0055114; GO:0004497; GO:0005506; GO:0016705; GO:0020037; GO:0055114; GO:0016705; GO:0055114; GO:0005506; GO:0016705; GO:0020037; GO:0055114	0.324509	no	no	no
UMAG_00203	yes	sr11549	none	none	0.324509	no	no	no
UMAG_00204	yes	sr11550	IPR018303;IPR023298;IPR008250;IPR006414;IPR036412;IPR004014;IPR001757;IPR001757;IPR006068;IPR023299;IPR004014	GO:0016021; GO:0019829; GO:0006812; GO:0016021; GO:0000166	0.163132	no	no	no
UMAG_00205	yes	sr11551	IPR038399;IPR007250;IPR007250;IPR007250	none	0.163132	no	no	no
UMAG_00206	yes	sr11552	IPR020846;IPR005828;IPR020846;IPR020846;IPR036259	GO:0022857; GO:0055085; GO:0016021	0.163132	no	no	no
UMAG_00207	yes	sr11553	IPR023395;IPR023395;IPR018108;IPR018108;IPR018108;IPR018108;IPR023395;IPR018108;IPR002067;IPR002067;IPR002067;IPR002067;IPR018108;IPR018108;IPR023395	GO:0022857; GO:0055085	0.117281	no	no	no
UMAG_00208	yes	sr11554	IPR018996;IPR025856;IPR041885	none	0.117281	no	no	no
UMAG_00209	yes	sr11555	none	none	0.117281	no	no	no
UMAG_00210	yes	sr11556	IPR036188;IPR002938;IPR036188	GO:0071949	0.117281	no	no	no
UMAG_00211	yes	sr11559	IPR013252;IPR013252	none	0.198883	no	no	no
UMAG_00212	yes	sr11560	IPR018618	none	0.198883	no	no	no
UMAG_00213	yes	sr11561	IPR007720;IPR007720	GO:0017176; GO:0006506; GO:0016021	0.198883	no	no	no
UMAG_00215	yes	sr11564	IPR015947;IPR036393;IPR041739;IPR005715;IPR002478;IPR036393;IPR005715;IPR001048;IPR019797;IPR001057;IPR001057;IPR001057;IPR001057;IPR001057	GO:0003723; GO:0006561; GO:0005737; GO:0004349; GO:0006561	0.0123378	no	no	no
UMAG_00216	yes	sr11565	IPR013748;IPR008921;IPR027417;IPR003593;IPR003959	GO:0005524; GO:0003677; GO:0006260	0.0123378	no	no	no
UMAG_00218	yes	sr11567	IPR001680;IPR001680;IPR001680;IPR001680;IPR001680;IPR001680;IPR001680;IPR001680;IPR001680;IPR001680;IPR015943;IPR015943;IPR017986;IPR015943;IPR001680;IPR017986;IPR001680;IPR001680;IPR001680;IPR001680;IPR001680;IPR001680;IPR020472;IPR020472;IPR020472;IPR036322;IPR001680;IPR001680;IPR001680	GO:0005515; GO:0005515; GO:0005515; GO:0005515	0.252716	no	no	no
UMAG_00219	yes	sr11568	IPR036739;IPR036739;IPR036739;IPR006667;IPR006667	GO:0008324; GO:0006812; GO:0008324; GO:0006812	0.252716	no	no	no
UMAG_00221	yes	sr11570	none	none	0.236784	no	no	no
UMAG_00222	yes	sr11571	IPR020846;IPR020846;IPR036259;IPR011701	GO:0055085; GO:0016021	0.236784	no	no	no
UMAG_00223	yes	sr11573	IPR000425;IPR000425;IPR000425;IPR000425;IPR000425;IPR000425;IPR000425;IPR023271;IPR023271;IPR034294	GO:0015267; GO:0055085; GO:0016020	0.236784	no	no	no
UMAG_00224	yes	sr11576	IPR007396;IPR012349;IPR007396;IPR007396;IPR007396	GO:0048037	0.236784	no	no	no
UMAG_00225	yes	sr11577	none	none	0.236784	no	no	no
UMAG_00226	yes	sr11578	IPR037802;IPR010750;IPR010750	GO:0000124	0.159104	no	no	no
UMAG_00227	yes	sr11579	IPR027256;IPR006121;IPR006121;IPR008250;IPR001757;IPR023298;IPR006122;IPR006122;IPR036412;IPR018303;IPR036163;IPR017969;IPR036163;IPR006121;IPR006121;IPR023299;IPR006121;IPR006121;IPR023214	GO:0016021; GO:0046872; GO:0030001; GO:0005507; GO:0046872; GO:0030001; GO:0000166; GO:0019829; GO:0006812; GO:0016021; GO:0046872; GO:0030001	0.159104	no	no	no
UMAG_00229	yes	sr11580	none	none	0.17188	no	no	no
UMAG_00230	yes	sr11581	none	none	0.17188	no	no	no
UMAG_00233	yes	sr11585	IPR012677;IPR012677;IPR005120;IPR039722;IPR035979	GO:0003676; GO:0000184	0.292786	no	no	no
UMAG_00235	yes	sr11587	IPR001547;IPR017853	GO:0004553; GO:0005975	0.292786	no	no	no
UMAG_00236	yes	none	none	none	0.292786	no	no	no
UMAG_00238	yes	sr11589	none	none	0.207518	no	no	no
UMAG_00239	yes	sr11590	IPR001789;IPR011006;IPR001789;IPR001789;IPR001789;IPR011006	GO:0000160	none	none	no	no
UMAG_00240	yes	sr11592	IPR019775;IPR015943;IPR001680;IPR001680;IPR001680;IPR001680;IPR001680;IPR015943;IPR011047;IPR015943;IPR036322;IPR015943	GO:0005515; GO:0005515; GO:0005515	0.183535	no	no	no
UMAG_00241	yes	sr14501	none	none	0.183535	no	no	no
UMAG_00242	yes	sr11594	IPR001650;IPR014001;IPR011545;IPR001650;IPR027417;IPR001650;IPR014001;IPR001650;IPR014014;IPR000629	GO:0003676; GO:0005524	0.183535	no	no	no
UMAG_00244	yes	sr11596	none	none	0.0542418	no	no	no
UMAG_00245	yes	sr11597	IPR018108;IPR023395;IPR018108;IPR018108;IPR023395;IPR018108;IPR018108;IPR018108;IPR002067;IPR002067;IPR002067;IPR002067;IPR002067	GO:0022857; GO:0055085	0.0542418	no	no	no
UMAG_00247	yes	sr11599	none	none	0.0542418	no	no	no
UMAG_00249	yes	sr11602	IPR017853;IPR001547;IPR041036	GO:0004553; GO:0005975	0.0942123	no	no	no
UMAG_00250	yes	sr15311	IPR036908;IPR036908	none	0.0942123	no	yes	no
UMAG_00251	yes	sr11604	IPR029058	none	0.0866224	no	no	no
UMAG_00254	yes	sr14899	IPR000504;IPR000504;IPR012677;IPR035979;IPR000504	GO:0003676; GO:0003676	0.10966	no	no	no
UMAG_00255	yes	sr11606	IPR036534;IPR036534;IPR003108;IPR003108	GO:0008017; GO:0008017	0.10966	no	no	no
UMAG_00256	yes	sr11607	IPR002347;IPR002347;IPR002347;IPR002347;IPR002347;IPR002347;IPR002347;IPR002347;IPR020904;IPR002347;IPR036291	GO:0016491	0.10966	no	no	no
UMAG_00258	yes	sr11609	IPR011016;IPR013083;IPR011016;IPR011016	GO:0008270	0.0416536	no	no	no
UMAG_00259	yes	sr11610	IPR032432;IPR023404;IPR034687;IPR034687;IPR006638;IPR034687;IPR007197;IPR000182;IPR016181;IPR000182;IPR039661;IPR034687	GO:0003824; GO:0051536; GO:0003824; GO:0051536	0.0416536	no	no	no
UMAG_00262	yes	sr11612	none	none	0.0211016	no	no	no
UMAG_00263	yes	sr11613	IPR018108;IPR023395;IPR018108;IPR023395;IPR023395;IPR018108;IPR018108;IPR018108;IPR018108	none	0.0211016	no	no	no
UMAG_00264	yes	sr11615	IPR036236;IPR036236;IPR013087;IPR013087;IPR013087;IPR013087;IPR013087;IPR013087;IPR013087;IPR013087;IPR013087;IPR013087;IPR013087;IPR013087;IPR013087;IPR013087;IPR013087;IPR013087;IPR013087;IPR036236;IPR036236;IPR013087;IPR013087;IPR013087;IPR013087;IPR013087;IPR013087;IPR013087	GO:0003676	0.0211016	no	no	no
UMAG_00265	yes	sr11616	IPR000089;IPR036625;IPR036625;IPR003016;IPR011053;IPR000089;IPR004167;IPR004167	GO:0016746; GO:0016746	0.0211016	no	no	no
UMAG_00266	yes	sr11617	IPR013240	GO:0006360	0.00441539	no	no	no
UMAG_00270	yes	sr11622	none	none	0.136523	no	no	no
UMAG_00271	yes	sr11623	IPR002921;IPR029058;IPR029058	GO:0006629	0.136523	no	yes	no
UMAG_00272	yes	sr11624	IPR032816	none	0.283417	no	no	no
UMAG_00273	yes	sr12717	IPR014807	none	0.283417	no	no	no
UMAG_00274	yes	sr11626	IPR000719;IPR008271;IPR011009;IPR017441;IPR000719;IPR000719	GO:0004672; GO:0005524; GO:0006468; GO:0004672; GO:0006468; GO:0005524	0.283417	no	no	no
UMAG_00275	yes	sr11627	IPR007015;IPR007015;IPR016024	GO:0003677; GO:0008134; GO:0006355; GO:0005730	0.283417	no	no	no
UMAG_00276	yes	none	none	none	0.153409	no	no	no
UMAG_00277	yes	sr11628	IPR001763;IPR036873;IPR001763;IPR000751;IPR000751;IPR001307;IPR001763;IPR000751;IPR036873	GO:0004725; GO:0006470; GO:1902751; GO:0004792	0.153409	no	no	no
UMAG_00278	yes	none	none	none	0.153409	no	yes	no
UMAG_00280	yes	sr11632	IPR007484;IPR037457	GO:0016603	0.0669271	no	yes	no
UMAG_00282	yes	sr11634	IPR036390;IPR004179;IPR014001;IPR014001;IPR014001;IPR027417;IPR001650;IPR027417;IPR027417;IPR014756;IPR001650;IPR011545;IPR011545;IPR014001;IPR004179;IPR035892;IPR027417;IPR001650	GO:0003676; GO:0005524	0.225469	no	no	no
UMAG_00283	yes	sr11635	IPR013332;IPR013328;IPR013752;IPR008927	GO:0055114; GO:0016491; GO:0055114	0.225469	no	no	no
UMAG_00284	yes	sr11636	IPR001388;IPR010908;IPR011012;IPR001388;IPR010908;IPR001388;IPR001388;IPR001388;IPR010908	GO:0016192; GO:0016021	0.225469	no	no	no
UMAG_00286	yes	sr11638	none	none	0.234863	no	no	no
UMAG_00288	yes	sr11640	IPR004506;IPR004506;IPR004506;IPR023382;IPR014729	GO:0016740; GO:0008033; GO:0016783	0.234863	no	no	no
UMAG_00289	yes	sr11641	IPR028386;IPR011051;IPR014710;IPR025974	GO:0019237; GO:0051382; GO:0000776	0.234863	no	no	no
UMAG_00290	yes	sr11642	IPR001357;IPR036420;IPR001357;IPR001357;IPR001357;IPR036420;IPR036420;IPR036420;IPR001357;IPR001357;IPR001357;IPR001357;IPR001357;IPR001357;IPR001357;IPR036420;IPR036420;IPR036420;IPR036420;IPR001357;IPR036420	none	0.200812	no	no	no
UMAG_00291	yes	sr11643	IPR013144;IPR024964;IPR006594;IPR006595	GO:0005515	0.200812	no	no	no
UMAG_00292	yes	sr11644	IPR019775;IPR019775;IPR001680;IPR001680;IPR001680;IPR001680;IPR001680;IPR001680;IPR036322;IPR001680;IPR001680;IPR001680;IPR015943;IPR020472;IPR020472;IPR020472;IPR001680;IPR017986	GO:0005515; GO:0005515; GO:0005515; GO:0005515	0.200812	no	no	no
UMAG_00293	yes	sr11645	IPR007109;IPR007109;IPR007109;IPR039770	GO:0019843; GO:0000027; GO:0000470	none	none	no	no
UMAG_00295	yes	sr13246	IPR003578;IPR037874;IPR027417;IPR001806;IPR005225	GO:0003924; GO:0005525; GO:0005525; GO:0007264; GO:0005525; GO:0003924	0.216053	no	no	no
UMAG_00296	yes	sr11648	IPR001841;IPR039301	none	0.216053	no	no	no
UMAG_00297	yes	sr11649	IPR006845;IPR017375;IPR013083	GO:0008022; GO:0008270; GO:0006625; GO:0005779	0.364732	yes	no	no
UMAG_00298	yes	sr11650	IPR013083;IPR041432;IPR015940;IPR001607;IPR018200;IPR001607;IPR001607;IPR009060;IPR015940;IPR015940;IPR016652;IPR013083;IPR001607;IPR001394;IPR015940;IPR038765;IPR028889;IPR015940;IPR015940	GO:0036459; GO:0016579; GO:0008270; GO:0005515; GO:0004843; GO:0016579; GO:0036459; GO:0006511	0.364732	yes	no	no
UMAG_00299	yes	sr11651	none	none	0.364732	yes	yes	no
UMAG_00300	yes	sr11652	IPR001138;IPR007219;IPR036864;IPR001138;IPR001138;IPR036864;IPR001138;IPR007219	GO:0000981; GO:0008270; GO:0006355; GO:0005634; GO:0003677; GO:0008270; GO:0006351; GO:0005634; GO:0000981; GO:0008270; GO:0006355; GO:0005634	0.364732	yes	no	no
UMAG_00302	yes	sr11654	IPR003737;IPR024078;IPR039516;IPR024078;IPR003737	GO:0000225; GO:0006506	0.175891	no	no	no
UMAG_00304	yes	sr11656	IPR005801;IPR005256;IPR015890;IPR006805;IPR005801;IPR019999;IPR019999;IPR019999;IPR019999	GO:0004049; GO:0000162; GO:0009058; GO:0009058; GO:0009058	0.124551	no	no	no
UMAG_00305	yes	sr11657	IPR000061;IPR000061;IPR000061;IPR035967;IPR035967;IPR000061;IPR035967;IPR000626;IPR000061;IPR000061;IPR022030;IPR035967	GO:0003723; GO:0006396; GO:0005515; GO:0003723; GO:0006396	0.124551	no	no	no
UMAG_00306	yes	sr11659	none	none	0.124551	no	no	no
UMAG_00308	yes	sr11660	IPR001719;IPR001719;IPR013022;IPR001719;IPR018246;IPR018246;IPR001719;IPR036237;IPR001719;IPR001719	GO:0003677; GO:0008270; GO:0006281; GO:0008270	0.281472	no	no	no
UMAG_00309	yes	sr11661	none	none	0.281472	no	yes	no
UMAG_00310	yes	sr11662	IPR019775;IPR001680;IPR001680;IPR001680;IPR001680;IPR017986;IPR020472;IPR020472;IPR020472;IPR001680;IPR001680;IPR001680;IPR001680;IPR015943;IPR036322;IPR001680;IPR015943;IPR001680	GO:0005515; GO:0005515; GO:0005515; GO:0005515	0.281472	no	no	no
UMAG_00311	yes	sr11663	IPR017932;IPR006426;IPR006426;IPR006426;IPR017932;IPR033738;IPR001962;IPR001962;IPR001962;IPR001962;IPR029055;IPR029055	GO:0004066; GO:0006529; GO:0004066; GO:0006529	0.281472	no	no	no
UMAG_00315	yes	sr11666	IPR002684;IPR006638;IPR013785;IPR007197;IPR010722;IPR002684;IPR024177;IPR002684;IPR010722	GO:0004076; GO:0009102; GO:0003824; GO:0051536; GO:0003824; GO:0051536; GO:0003824	0.0630267	no	no	no
UMAG_00316	yes	sr11667	IPR001138;IPR001138;IPR001138;IPR001138;IPR036864;IPR001138;IPR001138;IPR036864	GO:0000981; GO:0008270; GO:0006355; GO:0005634; GO:0000981; GO:0008270; GO:0006355; GO:0005634	0.0875574	no	no	no
UMAG_00317	yes	sr11668	none	none	0.0875574	no	no	no
UMAG_00318	yes	sr11669	IPR001790;IPR040637;IPR033867	GO:0042254; GO:0000027	0.269426	no	no	no
UMAG_00319	yes	sr11670	IPR011989;IPR011989;IPR027517;IPR016024;IPR004155;IPR004155;IPR004155;IPR004155;IPR004155	GO:0019135; GO:0008612	0.269426	no	no	no
UMAG_00321	yes	sr11672	IPR025829;IPR014891;IPR014891;IPR013083;IPR014891;IPR036875;IPR033489;IPR001878;IPR001878	GO:0003676; GO:0008270; GO:0008270; GO:0061630; GO:0006397; GO:0016567; GO:0003676; GO:0008270	0.269426	no	no	no
UMAG_00322	yes	sr11673	IPR029058;IPR003386;IPR029058	GO:0008374; GO:0006629	0.269426	no	no	no
UMAG_00326	yes	sr11677	IPR035810;IPR035810;IPR036610;IPR008914;IPR036610	none	0.123482	no	yes	no
UMAG_00328	yes	sr11679	IPR012583	none	0.123482	no	no	no
UMAG_00329	yes	sr11680	IPR009976;IPR033960;IPR009976	GO:0006887; GO:0048278; GO:0005737; GO:0006887; GO:0000145	0.403836	yes	no	no
UMAG_00330	yes	sr11681	IPR000757;IPR013320;IPR018371;IPR001002;IPR000757	GO:0004553; GO:0005975; GO:0008061; GO:0008061	0.403836	yes	no	no
UMAG_00332	yes	sr11684	IPR011990;IPR011990;IPR019734;IPR011990;IPR019734;IPR019734;IPR019734;IPR019734;IPR019734;IPR019734;IPR019734;IPR019734;IPR013026;IPR039340;IPR011990;IPR011990;IPR013026;IPR019734;IPR019734;IPR019734;IPR019734;IPR019734;IPR019734;IPR019734	GO:0005515; GO:0005515; GO:0005515; GO:0001004; GO:0006383	0.416354	yes	no	no
UMAG_00333	yes	sr11685	IPR036322;IPR037700;IPR019321	GO:0005515; GO:0017056; GO:0000055; GO:0000056; GO:0006913	0.416354	yes	no	no
UMAG_00334	yes	sr11686	IPR003703;IPR029069;IPR029069	GO:0047617; GO:0006637	0.416354	yes	no	no
UMAG_00336	yes	sr11688	none	none	0.312178	no	no	no
UMAG_00337	yes	none	none	none	0.312178	no	no	no
UMAG_00338	yes	sr11689	IPR008271;IPR000719;IPR011009;IPR000719;IPR000719;IPR000719	GO:0004672; GO:0005524; GO:0006468; GO:0004672; GO:0006468	0.312178	no	no	no
UMAG_00340	yes	sr11691	IPR019529	none	0.156198	no	no	no
UMAG_00342	yes	sr11695	none	none	0.156198	no	no	no
UMAG_00343	yes	sr11697	IPR002293;IPR004841;IPR004840	GO:0022857; GO:0055085; GO:0016020; GO:0006865; GO:0055085; GO:0016021; GO:0055085; GO:0016020	0.26464	no	no	no
UMAG_00344	yes	sr11698	none	none	0.26464	no	no	no
UMAG_00347	yes	sr11701	IPR016024;IPR016024;IPR022577;IPR011989;IPR033162;IPR021133	GO:0005096; GO:0048487; GO:0007021; GO:0007023	-0.0123035	no	no	no
UMAG_00349	yes	sr11703	IPR028160	GO:0000462; GO:0005730; GO:0030686; GO:0030688	0.0529098	no	no	no
UMAG_00350	yes	sr11704	IPR017972;IPR002403;IPR002403;IPR002403;IPR002403;IPR002403;IPR036396;IPR001128;IPR036396;IPR001128;IPR001128;IPR001128;IPR001128	GO:0005506; GO:0016705; GO:0020037; GO:0055114; GO:0004497; GO:0005506; GO:0016705; GO:0020037; GO:0055114; GO:0016705; GO:0055114; GO:0005506; GO:0016705; GO:0020037; GO:0055114	0.0529098	no	no	no
UMAG_00353	yes	sr11708	IPR003347;IPR041667;IPR003347	none	0.0140753	no	no	no
UMAG_00354	yes	sr11709	IPR038765;IPR003653;IPR003653	GO:0008234; GO:0006508	0.0140753	no	no	no
UMAG_00355	yes	sr11710	IPR010770;IPR010770;IPR010770	none	0.0140753	no	no	no
UMAG_00356	yes	sr11711	IPR002710;IPR002710;IPR020683;IPR037986;IPR002110;IPR020683;IPR036770;IPR002110;IPR002110;IPR002110;IPR002110;IPR036770;IPR020683;IPR002710	GO:0005515	0.0140753	no	no	no
UMAG_00357	yes	sr11712	IPR040410	none	-0.0193597	no	no	no
UMAG_00358	yes	none	none	none	-0.0193597	no	no	no
UMAG_00360	yes	sr11713	IPR007330;IPR036181	none	-0.00394168	no	no	no
UMAG_00361	yes	sr11715	IPR002523	GO:0046873; GO:0030001; GO:0055085; GO:0016020	-0.00394168	no	no	no
UMAG_00362	yes	sr11716	IPR005303;IPR005302;IPR005302	GO:0003824; GO:0030151; GO:0030170	0.013492	no	no	no
UMAG_00364	yes	sr11718	IPR012976;IPR036070;IPR002687;IPR002687;IPR019175;IPR042239;IPR027105;IPR029012	GO:0000244; GO:0000398; GO:0046540	0.013492	no	no	no
UMAG_00365	yes	sr11719	none	none	0.013492	no	no	no
UMAG_00366	yes	sr11720	IPR027417;IPR031327;IPR027925;IPR033762;IPR001208;IPR041562;IPR041024;IPR008049;IPR008049;IPR008049;IPR008049;IPR008049;IPR031327;IPR001208;IPR001208;IPR001208;IPR001208;IPR001208;IPR018525;IPR001208;IPR012340	GO:0003677; GO:0005524; GO:0006270; GO:0003677; GO:0003678; GO:0005524; GO:0006270; GO:0005634; GO:0042555; GO:0003677; GO:0005524; GO:0006260	0.013492	no	no	no
UMAG_00369	yes	sr11723	IPR012459;IPR012459	GO:0006364	-0.00191083	no	no	no
UMAG_00370	yes	sr11726	IPR001683;IPR001683;IPR001736;IPR001736;IPR036871;IPR001736;IPR001683;IPR036871;IPR001849;IPR001736;IPR001736;IPR025202;IPR015679;IPR015679;IPR015679	GO:0035091; GO:0003824; GO:0035091	0.126261	no	no	no
UMAG_00371	yes	sr11728	IPR001425;IPR001425;IPR001425;IPR001425;IPR001425;IPR001425;IPR001425;IPR001425;IPR001425;IPR018229	GO:0005216; GO:0006811; GO:0016020; GO:0005216; GO:0006811; GO:0016020	0.126261	no	no	no
UMAG_00372	yes	sr11729	IPR023214;IPR008250;IPR018303;IPR023214;IPR036412;IPR023299;IPR006544;IPR023298;IPR001757	GO:0016021; GO:0016887; GO:0006812; GO:0016021; GO:0000166	0.140506	no	no	no
UMAG_00374	yes	sr11731	IPR020846;IPR011701;IPR020846;IPR036259	GO:0055085; GO:0016021	0.140506	no	no	no
UMAG_00375	yes	sr11732	IPR017853;IPR008811;IPR008811	none	0.140506	no	no	no
UMAG_00376	yes	sr11733	IPR018200;IPR038765;IPR018200;IPR001394;IPR028889	GO:0036459; GO:0016579; GO:0036459; GO:0006511	0.129764	no	no	no
UMAG_00378	yes	sr11736	IPR036259	none	0.125913	no	no	no
UMAG_00379	yes	sr11737	IPR016650;IPR036390;IPR019010;IPR016650;IPR016650;IPR019010;IPR000717;IPR000717	GO:0003743; GO:0005737; GO:0005852	0.125913	no	no	no
UMAG_00380	yes	sr11738	IPR011257;IPR003265;IPR003265;IPR003265	GO:0006284; GO:0003824; GO:0006281	0.125913	no	no	no
UMAG_00381	yes	sr11739	IPR016040;IPR036291	none	0.271207	no	no	no
UMAG_00384	yes	sr11743	none	none	0.10851	no	no	no
UMAG_00385	yes	sr11744	none	none	0.10851	no	no	no
UMAG_00386	yes	sr11745	IPR000926;IPR036144;IPR032677;IPR036144;IPR022163	GO:0003935; GO:0009231	0.10851	no	no	no
UMAG_00387	yes	sr13902	IPR006689;IPR027417;IPR006689;IPR006689;IPR006689;IPR006689;IPR005225	GO:0005525; GO:0005525	-0.011382	no	no	no
UMAG_00388	yes	sr11747	none	none	-0.011382	no	no	no
UMAG_00389	yes	sr11748	IPR036420;IPR006572;IPR001357;IPR006572;IPR001357;IPR013939;IPR006572;IPR038545	GO:0003676; GO:0008270	0.138522	no	no	no
UMAG_00390	yes	sr11749	IPR018851	none	0.138522	no	no	no
UMAG_00391	yes	sr11750	IPR018786;IPR018786	none	0.138522	no	no	no
UMAG_00392	yes	sr11751	IPR009297;IPR009297	none	0.138522	no	no	no
UMAG_00393	yes	sr11752	IPR014001;IPR001650;IPR001650;IPR014001;IPR027417;IPR012961;IPR001650;IPR016438;IPR001650;IPR012961;IPR011545;IPR025696;IPR040801	GO:0003676; GO:0005524; GO:0003723; GO:0003724; GO:0006401	0.323396	no	no	no
UMAG_00394	yes	sr11753	none	none	0.323396	no	no	no
UMAG_00395	yes	sr11754	IPR039254;IPR039254	none	0.323396	no	yes	no
UMAG_00397	yes	sr11756	none	none	0.323396	no	no	no
UMAG_00399	yes	sr11758	IPR011011;IPR013083;IPR019786;IPR001965	none	0.335881	no	no	no
UMAG_00400	yes	sr11764	IPR017956;IPR017956;IPR017956;IPR001214;IPR003616;IPR001214;IPR006560;IPR006560;IPR001214;IPR006560	GO:0005515; GO:0018024; GO:0005634; GO:0003677	0.335881	no	no	no
UMAG_00403	yes	sr11746	IPR001557;IPR001236;IPR015955;IPR036291;IPR015955;IPR022383;IPR010097;IPR001252	GO:0016491; GO:0055114; GO:0016615; GO:0006108; GO:0055114; GO:0016616; GO:0019752; GO:0055114; GO:0030060; GO:0006099; GO:0003824; GO:0016616; GO:0005975; GO:0055114; GO:0016616; GO:0055114	0.114597	no	no	no
UMAG_00405	yes	sr11768	IPR006600;IPR006600;IPR009057;IPR009057;IPR006600	GO:0003677	0.201838	no	no	no
UMAG_00406	yes	sr11769	IPR001129;IPR023352;IPR023352	none	0.201838	no	no	no
UMAG_00407	yes	sr11770	IPR011829;IPR024084;IPR024084;IPR019818	GO:0016616; GO:0051287; GO:0055114; GO:0000287; GO:0016616; GO:0051287; GO:0055114; GO:0016616; GO:0055114	0.201838	no	no	no
UMAG_00410	yes	sr11774	IPR017359	none	0.251194	no	no	no
UMAG_00411	yes	sr11775	IPR008754;IPR024079;IPR008754	GO:0008237	0.251194	no	yes	no
UMAG_00412	yes	sr11776	IPR002328;IPR013154;IPR036291;IPR011032;IPR013149;IPR020843	GO:0008270; GO:0016491; GO:0055114; GO:0055114; GO:0055114; GO:0016491	none	none	no	no
UMAG_00414	yes	sr11779	IPR013860;IPR021711	none	0.193509	no	no	no
UMAG_00415	yes	sr11780	IPR039356;IPR006674;IPR003607	GO:0002953	0.193509	no	no	no
UMAG_00417	yes	sr11783	IPR010987;IPR004046;IPR036249;IPR004045;IPR036282	GO:0005515	0.149489	no	no	no
UMAG_00418	yes	sr11784	IPR013154;IPR036291;IPR011032;IPR013149;IPR002328	GO:0008270; GO:0016491; GO:0055114; GO:0055114; GO:0055114	0.149489	no	no	no
UMAG_00419	yes	sr11785	IPR011709;IPR027417;IPR001650;IPR007502;IPR014001;IPR002464;IPR001650;IPR001650;IPR001650;IPR007502;IPR014001;IPR042035	GO:0004386	0.149489	no	no	no
UMAG_00420	yes	none	none	none	0.0158786	no	yes	no
UMAG_00422	yes	sr11787	none	none	0.0158786	no	no	no
UMAG_00423	yes	sr11788	IPR002189;IPR002189;IPR002189;IPR002189;IPR002189;IPR037282;IPR042276	GO:0051016; GO:0008290	0.0158786	no	no	no
UMAG_00424	yes	sr11789	IPR036188;IPR036188;IPR012132;IPR012132;IPR007867;IPR000172;IPR000172;IPR027424	GO:0016614; GO:0050660; GO:0055114; GO:0016614; GO:0055114; GO:0016614; GO:0050660; GO:0055114	0.077628	no	no	no
UMAG_00427	yes	sr11793	none	none	0.077628	no	no	no
UMAG_00428	yes	sr11794	IPR036866;IPR036866;IPR001279;IPR001279	none	0.183284	no	no	no
UMAG_00429	yes	sr11795	IPR001830;IPR001830;IPR001830	GO:0003824; GO:0005992	0.183284	no	no	no
UMAG_00430	yes	sr11796	IPR006223;IPR006222;IPR013977;IPR027266;IPR029043;IPR028896	GO:0004047; GO:0006546; GO:0005515	0.183284	no	no	no
UMAG_00432	yes	sr11798	IPR000073;IPR000073;IPR000073;IPR002410;IPR002410;IPR002410;IPR029058;IPR029058;IPR005944;IPR005944;IPR005944;IPR000073	GO:0008233; GO:0006508; GO:0004177; GO:0006508; GO:0005737	0.0620855	no	no	no
UMAG_00435	yes	sr11801	IPR013005;IPR002136;IPR023574;IPR023574;IPR013005	GO:0003735; GO:0006412; GO:0005840; GO:0003735; GO:0006412; GO:0005840	none	none	no	no
UMAG_00438	yes	sr10105	IPR021137;IPR021137;IPR037229	GO:0003735; GO:0006412; GO:0005840	0.173367	no	no	no
UMAG_00439	yes	sr13344	IPR012479;IPR012479	GO:0006355	0.173367	no	no	no
UMAG_00440	yes	sr10108	IPR008733	GO:0016559; GO:0005779	0.173367	no	no	no
UMAG_00441	yes	sr16394	none	none	0.33387	no	no	no
UMAG_00442	yes	sr12202	none	none	0.33387	no	no	no
UMAG_00443	yes	sr10113.2	IPR019786;IPR037869;IPR013083;IPR019787;IPR011011;IPR001965;IPR019787	GO:0048188	0.33387	no	no	no
UMAG_00444	yes	sr10114	none	none	0.33387	no	no	no
UMAG_00445	yes	none	IPR000675;IPR029058;IPR029058;IPR000675	GO:0016787	0.490166	yes	yes	yes
UMAG_00446	yes	sr10116	IPR017853;IPR013783;IPR002772;IPR036962;IPR001764;IPR001764;IPR001764;IPR001764;IPR001764;IPR036881;IPR001764;IPR026891;IPR036881;IPR026891	GO:0004553; GO:0005975; GO:0004553; GO:0005975; GO:0004553; GO:0005975; GO:0004553; GO:0005975	0.490166	yes	yes	yes
UMAG_00447	yes	sr10118.2	IPR015267;IPR015267	GO:0019888; GO:0030289	0.490166	yes	no	no
UMAG_00448	yes	sr13722	none	none	0.0695378	no	no	no
UMAG_00450	yes	sr10122	IPR017871;IPR011527;IPR003439;IPR011527;IPR027417;IPR036640;IPR003593;IPR003593;IPR027417;IPR017871;IPR036640;IPR003439;IPR036640;IPR011527;IPR011527;IPR003439;IPR003439;IPR036640	GO:0005524; GO:0016887; GO:0005524; GO:0042626; GO:0055085; GO:0016021; GO:0005524; GO:0016887; GO:0005524; GO:0016021	0.160433	no	no	no
UMAG_00451	yes	sr10123	IPR016135;IPR000608;IPR000608;IPR016135	none	0.160433	no	no	no
UMAG_00453	yes	sr10126	IPR000403;IPR001263;IPR035892;IPR008290;IPR016024;IPR002420;IPR018936;IPR036940;IPR002420;IPR011009;IPR001263;IPR001263;IPR002420;IPR000403;IPR042236;IPR018936;IPR015433;IPR000403	GO:0016303; GO:0046854; GO:0048015; GO:0046854; GO:0048015; GO:0016301; GO:0016301	0.226335	no	no	no
UMAG_00454	yes	sr10128	IPR017852;IPR037671;IPR017850;IPR007070;IPR002591	GO:0003824; GO:0051377; GO:0006506; GO:0005789; GO:0003824; GO:0016740; GO:0006506; GO:0005789; GO:0051377; GO:0006506; GO:0016021	0.226335	no	no	no
UMAG_00455	yes	sr10130	IPR023395;IPR023395;IPR018108;IPR018108;IPR018108;IPR018108;IPR018108;IPR002067;IPR002067;IPR002067;IPR002067;IPR018108	GO:0022857; GO:0055085	0.226335	no	no	no
UMAG_00458	yes	sr10132	IPR028281;IPR006367;IPR028162;IPR036291;IPR028161	GO:0006779; GO:0019354; GO:0055114; GO:0004325; GO:0043115; GO:0019354	0.578891	yes	no	no
UMAG_00459	yes	sr10135	IPR027165;IPR025977;IPR011989;IPR011989;IPR016024	GO:0007076; GO:0000796	0.578891	yes	no	no
UMAG_00460	yes	sr10136	IPR020568;IPR036345;IPR001247	none	0.541743	yes	no	no
UMAG_00461	yes	sr10137	IPR001086;IPR027267;IPR028245;IPR001086	GO:0004664; GO:0009094	0.541743	yes	no	no
UMAG_00463	yes	sr10141	IPR001878;IPR001878;IPR001878;IPR001878;IPR001878;IPR001878;IPR036875;IPR001878	GO:0003676; GO:0008270; GO:0003676; GO:0008270	0.0578717	no	no	no
UMAG_00464	yes	sr10142	IPR014752	none	0.0578717	no	no	no
UMAG_00465	yes	sr10144	none	none	0.0578717	no	no	no
UMAG_00466	yes	none	none	none	none	none	yes	no
UMAG_00467	yes	sr10147.2	IPR001138;IPR001138;IPR036864;IPR001138;IPR036864;IPR001138	GO:0000981; GO:0008270; GO:0006355; GO:0005634; GO:0000981; GO:0008270; GO:0006355; GO:0005634	0.125608	no	no	no
UMAG_00468	yes	sr10148	IPR007122;IPR004607;IPR001555;IPR029006;IPR036477;IPR002376;IPR002376	GO:0016742; GO:0009058; GO:0004644; GO:0006189; GO:0051015; GO:0016742; GO:0009058	0.188138	no	no	no
UMAG_00469	yes	sr12813	IPR002119;IPR009072;IPR032454;IPR007125;IPR032458;IPR002119;IPR002119;IPR002119;IPR002119;IPR002119;IPR009072;IPR002119	GO:0003677; GO:0000786; GO:0005634; GO:0003677; GO:0000786; GO:0046982	0.188138	no	no	no
UMAG_00473	yes	sr10156.2	IPR001138;IPR036864;IPR001138;IPR001138;IPR001138;IPR036864;IPR001138	GO:0000981; GO:0008270; GO:0006355; GO:0005634; GO:0000981; GO:0008270; GO:0006355; GO:0005634	0.271235	no	no	no
UMAG_00475	yes	sr10159	IPR019775;IPR017986;IPR011044;IPR015943;IPR001680;IPR001680;IPR001680;IPR001680;IPR015943	GO:0005515; GO:0005515; GO:0005515	0.365411	yes	no	no
UMAG_00476	yes	sr10160.2	IPR000073;IPR000073;IPR000073;IPR000073;IPR000073;IPR029058;IPR029058	none	0.365411	yes	no	no
UMAG_00477	yes	sr10161	IPR020846;IPR020846;IPR011701;IPR036259	GO:0055085; GO:0016021	0.365411	yes	no	no
UMAG_00478	yes	sr10163.2	none	none	0.187533	no	no	no
UMAG_00480	yes	sr11154	IPR039295	GO:0005034; GO:0007232; GO:0005887	none	none	no	no
UMAG_00481	yes	sr10166	IPR001733;IPR019756;IPR001733;IPR015927;IPR001733;IPR001733;IPR036286	GO:0008233; GO:0006465; GO:0016020; GO:0008236; GO:0016021	none	none	no	no
UMAG_00482	yes	sr10168	IPR022617;IPR000626;IPR029071	GO:0005515	0.179972	no	no	no
UMAG_00483	yes	sr10169	none	none	0.179972	no	no	no
UMAG_00486	yes	sr10174	IPR005843;IPR005846;IPR016055;IPR016066;IPR036900;IPR005845;IPR016055;IPR016055;IPR005841;IPR005841;IPR005841;IPR005841;IPR005844	GO:0016868; GO:0005975; GO:0016868; GO:0071704; GO:0016868; GO:0005975; GO:0005975; GO:0016868; GO:0005975; GO:0016868; GO:0005975; GO:0000287; GO:0016868; GO:0071704	0.179972	no	no	no
UMAG_00490	yes	sr10179	IPR001683;IPR001683;IPR036871;IPR001683;IPR028662;IPR035704;IPR036871	GO:0035091; GO:0035091; GO:0042147; GO:0035091	0.534339	yes	no	no
UMAG_00491	yes	sr10181	IPR011665;IPR036915;IPR036915;IPR029529;IPR000812;IPR013763;IPR013763;IPR013763;IPR000812;IPR000812;IPR000812;IPR000812;IPR013137;IPR013763;IPR013150;IPR013150	GO:0006355; GO:0070897; GO:0017025; GO:0000995; GO:0006383; GO:0000126	0.534339	yes	no	no
UMAG_00492	yes	sr10182	IPR029058	none	0.534339	yes	yes	no
UMAG_00493	yes	sr10183	IPR005301;IPR005301;IPR005301;IPR036703;IPR036703	none	0.534339	yes	no	no
UMAG_00494	yes	sr10186	IPR001452;IPR001452;IPR036028	GO:0005515; GO:0005515	0.605831	yes	no	no
UMAG_00495	yes	sr10187	IPR003807	none	0.505222	yes	no	no
UMAG_00496	yes	sr10188	IPR036629	none	0.505222	yes	no	no
UMAG_00499	yes	sr10194	IPR041667;IPR003347;IPR003347	none	none	none	no	no
UMAG_00501	yes	sr10196	none	none	none	none	no	no
UMAG_00503	yes	sr10150	IPR008984;IPR000253;IPR000253;IPR000253;IPR000253	GO:0005515; GO:0005515	0.217526	no	no	no
UMAG_00505	yes	sr10216	IPR025304;IPR004328;IPR038499;IPR004328;IPR004328	GO:0005515	0.217526	no	no	no
UMAG_00506	yes	sr10218	none	none	0.217526	no	no	no
UMAG_00507	yes	sr10219	IPR038566;IPR007018;IPR007018	GO:0003712; GO:0006357; GO:0016592	0.0811695	no	no	no
UMAG_00508	yes	sr10220	IPR000245;IPR000245;IPR000245;IPR000245;IPR035921;IPR011555;IPR002379;IPR002379	GO:0015078; GO:0015991; GO:0033179; GO:0015078; GO:0015991; GO:0033177; GO:0015078; GO:0015991; GO:0033179	0.0811695	no	no	no
UMAG_00510	yes	sr10223	IPR041569;IPR003593;IPR003960;IPR027417;IPR003959	GO:0005524; GO:0005524	0.322655	no	no	no
UMAG_00512	yes	sr10226	IPR006885;IPR038532;IPR006885	GO:0016651; GO:0022900	0.322655	no	no	no
UMAG_00513	yes	sr10227	IPR013929;IPR013930;IPR039913;IPR016024	GO:0006366	0.322655	no	no	no
UMAG_00515	yes	sr10213	IPR023393;IPR002913;IPR002913	GO:0008289	0.0897218	no	no	no
UMAG_00516	yes	sr10212	IPR000504;IPR012677;IPR012677;IPR035979;IPR035979;IPR000504;IPR000504;IPR000504;IPR000504;IPR000504;IPR000504;IPR000504;IPR000504;IPR000504;IPR012677;IPR035979	GO:0003676; GO:0003676	0.0897218	no	no	no
UMAG_00518	yes	sr10209	IPR035902;IPR005940;IPR000312	GO:0016757; GO:0004048; GO:0000162	0.181385	no	no	no
UMAG_00522	yes	sr10203	none	none	0.152569	no	no	no
UMAG_00523	yes	sr10201.2	IPR038635;IPR007282;IPR040168	GO:0006355; GO:0005634; GO:0030015	0.152569	no	no	no
UMAG_00525	yes	sr10199.2	IPR000608;IPR023313;IPR000608;IPR000608;IPR009060;IPR016135;IPR016135;IPR015368	GO:0005515	0.152569	no	no	no
UMAG_00526	yes	sr11803	IPR027417;IPR030231;IPR004130;IPR004130;IPR004130	none	0.0317499	no	no	no
UMAG_00527	yes	sr11804	IPR007218;IPR007218	GO:0006260; GO:0005634	0.0317499	no	no	no
UMAG_00528	yes	sr11805	IPR001138;IPR001138;IPR036864;IPR007219;IPR036864;IPR001138;IPR001138;IPR001138;IPR007219	GO:0000981; GO:0008270; GO:0006355; GO:0005634; GO:0003677; GO:0008270; GO:0006351; GO:0005634; GO:0000981; GO:0008270; GO:0006355; GO:0005634	0.140372	no	no	no
UMAG_00529	yes	none	IPR020846;IPR011701;IPR020846;IPR036259	GO:0055085; GO:0016021	0.140372	no	no	no
UMAG_00530	yes	sr11806	none	none	0.140372	no	no	no
UMAG_00532	yes	sr11808	IPR003892;IPR003892;IPR003892;IPR009060	GO:0005515; GO:0005515	0.388548	yes	no	no
UMAG_00533	yes	sr11809	IPR001138;IPR036864;IPR036864;IPR007219;IPR007219;IPR001138;IPR001138;IPR001138;IPR001138	GO:0000981; GO:0008270; GO:0006355; GO:0005634; GO:0003677; GO:0008270; GO:0006351; GO:0005634; GO:0000981; GO:0008270; GO:0006355; GO:0005634	0.388548	yes	no	no
UMAG_00534	yes	sr11810	none	none	0.214197	no	yes	no
UMAG_00535	yes	sr11811	IPR021139;IPR024768	GO:0010468; GO:0005777	0.214197	no	no	no
UMAG_00536	yes	sr11813	none	none	0.214197	no	no	no
UMAG_00538	yes	sr11817	none	none	0.244298	no	yes	yes
UMAG_00539	yes	sr11818	IPR032691;IPR016024;IPR032629;IPR026829;IPR032817;IPR016024	GO:0015031	0.244298	no	no	no
UMAG_00540	yes	sr11819	none	none	0.17232	no	no	no
UMAG_00542	yes	sr11821	IPR001841;IPR001841;IPR001841	none	0.17232	no	no	no
UMAG_00543	yes	sr11822	IPR001214;IPR039977;IPR041938;IPR001214;IPR001214	GO:0005515	0.0716616	no	no	no
UMAG_00545	yes	sr11823	none	none	0.0716616	no	no	no
UMAG_00547	yes	sr11826	IPR029036;IPR036291;IPR000304;IPR000304;IPR028939;IPR000304;IPR008927;IPR000304	GO:0004735; GO:0006561; GO:0055114; GO:0055114	none	none	no	no
UMAG_00548	yes	sr11827	IPR000407;IPR000407;IPR000407	GO:0016787	none	none	no	no
UMAG_00549	yes	sr11828	IPR016064;IPR017437;IPR002504;IPR002504	GO:0003951; GO:0006741; GO:0003951; GO:0019674	none	none	no	no
UMAG_00550	yes	none	none	none	none	none	no	no
UMAG_00551	yes	sr11829	IPR036236;IPR013087;IPR013087;IPR013087;IPR013087;IPR013087;IPR013087;IPR013087;IPR013087	GO:0003676	0.0726557	no	no	no
UMAG_00553	yes	sr11832	IPR040351;IPR009449	GO:0005085	0.213974	no	no	no
UMAG_00555	yes	sr11834	IPR008927;IPR017751;IPR011128;IPR036291;IPR006109;IPR006168;IPR006168;IPR006168;IPR006168;IPR006168;IPR006168;IPR013328;IPR006168;IPR006168	GO:0004367; GO:0005975; GO:0055114; GO:0004367; GO:0006072; GO:0055114; GO:0009331; GO:0055114; GO:0016616; GO:0051287; GO:0046168; GO:0055114; GO:0016491; GO:0055114; GO:0004367; GO:0042803; GO:0051287; GO:0055114	0.213974	no	no	no
UMAG_00557	yes	none	IPR027291;IPR037094;IPR011013;IPR028995;IPR015341;IPR041147;IPR000602;IPR011330;IPR015341;IPR011682	GO:0004559; GO:0006013; GO:0003824; GO:0030246; GO:0005975; GO:0003824; GO:0005975; GO:0004559; GO:0006013; GO:0004559; GO:0006013; GO:0004559; GO:0006013	0.292788	no	no	no
UMAG_00558	yes	sr12582	none	none	0.292788	no	yes	no
UMAG_00559	yes	none	none	none	0.292788	no	no	no
UMAG_00560	yes	sr11838	IPR000719;IPR011009;IPR008271;IPR000719;IPR000719;IPR039192	GO:0004672; GO:0005524; GO:0006468; GO:0004672; GO:0006468	0.292788	no	no	no
UMAG_00561	yes	sr11839	IPR000195;IPR035969;IPR000195;IPR035969;IPR000195	none	0.0737759	no	no	no
UMAG_00562	yes	sr11840	none	none	0.0737759	no	no	no
UMAG_00563	yes	sr11841	IPR016082;IPR036919;IPR005996;IPR005996;IPR005996;IPR036919	GO:0003735; GO:0006412; GO:0015934	0.0737759	no	no	no
UMAG_00564	yes	sr11842	IPR032466;IPR001365	GO:0019239	0.0737759	no	no	no
UMAG_00565	yes	sr11843	IPR027409;IPR012720;IPR027413;IPR027410;IPR012720;IPR002194;IPR012720;IPR017998;IPR017998;IPR017998;IPR017998;IPR017998;IPR027413;IPR027409;IPR027410;IPR027413;IPR002423;IPR002194	GO:0005524; GO:0051082; GO:0006457; GO:0005524; GO:0005524; GO:0051082; GO:0006457	0.0984664	no	no	no
UMAG_00567	yes	sr11845	IPR036908;IPR036908	none	0.129034	no	no	no
UMAG_00568	yes	sr11846	IPR023214;IPR036420;IPR004274;IPR036420;IPR039189;IPR036412;IPR011947;IPR001357;IPR001357;IPR001357;IPR004274;IPR004274	GO:0004721; GO:0005634; GO:0008420; GO:0070940	0.129034	no	no	no
UMAG_00569	yes	sr11847	IPR027417;IPR006073;IPR006073;IPR006073	GO:0005525	0.129034	no	no	no
UMAG_00572	yes	sr11850	IPR037895;IPR008978;IPR007052;IPR007052	none	0.145765	no	no	no
UMAG_00573	yes	sr11851	none	none	0.145765	no	no	no
UMAG_00574	yes	sr11852	IPR007502;IPR014001;IPR027417;IPR014001;IPR001650;IPR011709;IPR007502;IPR011545;IPR001650;IPR001650;IPR001650	GO:0004386; GO:0003676; GO:0005524	0.145765	no	no	no
UMAG_00575	yes	sr11853	IPR038014	GO:0031011	0.227381	no	no	no
UMAG_00576	yes	sr11854	IPR011082;IPR007146	none	0.227381	no	no	no
UMAG_00578	yes	sr12770	IPR001356;IPR009057;IPR001356;IPR001356;IPR001356	GO:0003677; GO:0003677	0.227381	no	no	no
UMAG_00579	yes	sr11857	IPR013026;IPR021183;IPR013026;IPR021183;IPR013105;IPR019734;IPR019734;IPR019734;IPR011990;IPR019734;IPR019734	GO:0005515; GO:0005515; GO:0005515	0.271309	no	no	no
UMAG_00581	yes	sr11859	IPR009571	GO:0005886	0.271309	no	no	no
UMAG_00582	yes	sr11860	IPR035964;IPR002558;IPR002558;IPR008942;IPR002558;IPR011417;IPR008942;IPR013809;IPR013809;IPR030224	GO:0003779; GO:0005543; GO:0030276; GO:0006897; GO:0003779	0.271309	no	no	no
UMAG_00583	yes	sr11863	IPR017927;IPR039261;IPR039261;IPR001433;IPR017938	GO:0016491; GO:0055114; GO:0016491; GO:0055114	0.140333	no	no	no
UMAG_00584	yes	sr11862	IPR011009;IPR000719;IPR000719;IPR017441;IPR008271;IPR000719	GO:0004672; GO:0005524; GO:0006468; GO:0004672; GO:0006468; GO:0005524	0.140333	no	no	no
UMAG_00585	yes	sr11861	IPR000717;IPR036390;IPR036388;IPR040134;IPR040896;IPR035297;IPR000717;IPR000717	none	0.140333	no	no	no
UMAG_00586	yes	sr11864	IPR040203;IPR021110	GO:0006270	0.140333	no	no	no
UMAG_00588	yes	sr11866	IPR001611;IPR006553;IPR006553;IPR006553;IPR006553;IPR006553;IPR006553;IPR006553;IPR001810	GO:0005515; GO:0005515	0.119645	no	no	no
UMAG_00589	yes	sr11867	IPR035680;IPR001279;IPR036866;IPR017782;IPR032282;IPR001279;IPR017782;IPR036866	GO:0004416; GO:0019243	0.110818	no	no	no
UMAG_00590	yes	sr11868	none	none	0.110818	no	no	no
UMAG_00592	yes	sr11870	IPR019775;IPR015943;IPR015943;IPR015943;IPR019775;IPR001680;IPR001680;IPR001680;IPR001680;IPR001680;IPR001680;IPR001680;IPR001680;IPR020472;IPR020472;IPR020472;IPR006594;IPR001680;IPR001680;IPR001680;IPR001680;IPR001680;IPR001680;IPR001680;IPR001680;IPR006594;IPR001680;IPR019775;IPR006594;IPR001680;IPR024977;IPR036322;IPR017986;IPR017986	GO:0005515; GO:0005515; GO:0005515; GO:0005515; GO:0005515	0.262757	no	no	no
UMAG_00593	yes	sr11871	none	none	0.262757	no	no	no
UMAG_00594	yes	sr11872	IPR011053;IPR006257;IPR004167;IPR001078;IPR036625;IPR023213;IPR000089;IPR000089;IPR036625;IPR004167;IPR003016	GO:0016746; GO:0016746; GO:0004742; GO:0006090; GO:0045254; GO:0016746	0.262757	no	no	no
UMAG_00595	yes	sr10091	IPR015421;IPR015424;IPR004839;IPR000796;IPR000796;IPR000796;IPR000796;IPR004838;IPR000796;IPR015422	GO:0008483; GO:0006520; GO:0003824; GO:0030170; GO:0009058; GO:0030170; GO:0009058; GO:0003824; GO:0003824	0.262757	no	no	no
UMAG_00596	yes	sr11874	none	none	0.146437	no	no	no
UMAG_00597	yes	sr11875	IPR017871;IPR011527;IPR036640;IPR027417;IPR003439;IPR003439;IPR003593;IPR011527;IPR039421;IPR036640	GO:0005524; GO:0016887; GO:0005524; GO:0042626; GO:0055085; GO:0016021; GO:0005524; GO:0016887; GO:0005524; GO:0016021	0.146437	no	no	no
UMAG_00598	yes	sr11876	IPR029058;IPR029058	none	0.146437	no	yes	no
UMAG_00599	yes	sr11877	IPR002054;IPR002008;IPR002008;IPR002008;IPR002008;IPR002008;IPR036420;IPR028207;IPR022312;IPR022312;IPR022312;IPR022312;IPR022312;IPR022312;IPR027421;IPR027421;IPR037160;IPR029398	GO:0003677; GO:0006281; GO:0003677; GO:0003887; GO:0003677; GO:0034061	0.130273	no	no	no
UMAG_00601	yes	sr11879	IPR000504;IPR034393;IPR000504;IPR034392;IPR035979;IPR012677;IPR000504;IPR000504;IPR012677	GO:0003676; GO:0000398; GO:0003676	0.130273	no	no	no
UMAG_00602	yes	sr11880	IPR011009;IPR000008;IPR000961;IPR017892;IPR000719;IPR000008;IPR000008;IPR000719;IPR017441;IPR000719;IPR000961;IPR008271	GO:0004672; GO:0005524; GO:0006468; GO:0004674; GO:0005524; GO:0006468; GO:0004672; GO:0006468; GO:0005524; GO:0004674; GO:0005524; GO:0006468	0.130273	no	no	no
UMAG_00603	yes	sr11881	none	none	0.211329	no	no	no
UMAG_00604	yes	sr11882	IPR007699;IPR007052;IPR008978;IPR007699;IPR008978;IPR007052	none	0.211329	no	no	no
UMAG_00605	yes	sr11883	IPR004856;IPR039487;IPR004856	GO:0016758; GO:0005789; GO:0042283; GO:0006490; GO:0005783	0.211329	no	no	no
UMAG_00606	yes	sr11885	none	none	0.0999028	no	no	no
UMAG_00607	yes	sr11886	IPR024253;IPR036249	none	0.0999028	no	no	no
UMAG_00608	yes	sr11887	IPR010987;IPR004046;IPR036282	none	0.0999028	no	no	no
UMAG_00610	yes	sr11889	IPR024974	none	0.0999028	no	no	no
UMAG_00612	yes	sr11891	IPR039804;IPR016024;IPR013083;IPR001841;IPR011016;IPR039795;IPR001841	GO:0008270; GO:0061630; GO:1990116; GO:1990112	0.365162	yes	no	no
UMAG_00614	yes	sr11893	IPR037930;IPR023614;IPR027246;IPR037930	GO:0055085; GO:0005741; GO:0008320; GO:0030150; GO:0005741	0.26258	no	no	no
UMAG_00615	yes	sr11894	IPR029060;IPR037503;IPR006984;IPR002716	GO:0032040	0.26258	no	no	no
UMAG_00616	yes	sr11895	none	none	0.26258	no	no	no
UMAG_00617	yes	sr11896	IPR017860;IPR017861;IPR017861;IPR017861;IPR017861;IPR017861;IPR017861;IPR000905;IPR022450;IPR000905;IPR017861;IPR022450	GO:0004222; GO:0002949	0.26258	no	no	no
UMAG_00620	yes	sr11899	IPR013963;IPR013963	GO:0000278; GO:0042729; GO:0072686	0.0217496	no	no	no
UMAG_00622	yes	sr11901	IPR003959;IPR041569;IPR005937;IPR035245;IPR027417;IPR003593;IPR003960	GO:0005524; GO:0005524; GO:0016787; GO:0030163; GO:0005737; GO:0036402	0.15577	no	no	no
UMAG_00623	yes	sr11902	IPR039249;IPR000467;IPR025239;IPR000467;IPR025239	GO:0003676	0.15577	no	no	no
UMAG_00624	yes	sr11903	IPR000462;IPR014387;IPR000462	GO:0016780; GO:0008654; GO:0016020	0.15577	no	no	no
UMAG_00625	yes	sr11904	IPR020795;IPR040855;IPR020795	GO:0003677; GO:0006260; GO:0005664	0.15577	no	no	no
UMAG_00627	yes	none	none	none	0.141792	no	no	no
UMAG_00628	yes	none	none	none	0.0891213	no	yes	no
UMAG_00629	yes	none	none	none	0.0891213	no	no	no
UMAG_00630	yes	sr11909	IPR026028;IPR002490;IPR002490	GO:0015078; GO:0015991; GO:0033179; GO:0000220	0.0891213	no	no	no
UMAG_00632	yes	sr11911	IPR019024;IPR041195;IPR040456	GO:0032299	0.190838	no	no	no
UMAG_00634	yes	sr11913	IPR002023;IPR041921;IPR036249;IPR002023;IPR042128;IPR002023	GO:0016491; GO:0055114	0.190838	no	no	no
UMAG_00635	yes	sr11914	IPR019133;IPR019133	none	0.190838	no	no	no
UMAG_00636	yes	sr11915	none	none	0.24197	no	no	no
UMAG_00637	yes	none	IPR029058;IPR029058;IPR013094	GO:0016787	0.24197	no	no	no
UMAG_00638	yes	sr11918	IPR011330;IPR002509;IPR002509	GO:0016810; GO:0005975; GO:0003824; GO:0005975	0.24197	no	yes	no
UMAG_00639	yes	sr11919	IPR011047;IPR021717	none	0.24197	no	no	no
UMAG_00644	yes	sr11924	none	none	0.126355	no	no	no
UMAG_00645	yes	sr11925	IPR027267;IPR000198;IPR008936;IPR027267;IPR000198;IPR008936;IPR037858;IPR000198	GO:0007165; GO:0007165; GO:0005096; GO:0005547; GO:0043547	0.0554881	no	no	no
UMAG_00646	yes	sr11926	IPR017927;IPR001834;IPR001834;IPR001834;IPR001834;IPR001834;IPR001834;IPR001433;IPR001709;IPR001709;IPR001709;IPR001709;IPR017938;IPR039261;IPR039261;IPR008333	GO:0016491; GO:0055114; GO:0016491; GO:0055114; GO:0016491; GO:0055114; GO:0016491; GO:0055114	0.181321	no	no	no
UMAG_00647	yes	sr11927	IPR009686	none	0.181321	no	no	no
UMAG_00650	yes	sr11931	IPR036291	none	0.160366	no	no	no
UMAG_00651	yes	sr11932	IPR019734;IPR019734;IPR019734;IPR019734;IPR019734;IPR019734;IPR019734;IPR013026;IPR011990;IPR011990;IPR007192;IPR019734;IPR019734;IPR019734;IPR011990;IPR019734;IPR019734	GO:0030071; GO:0005680; GO:0005515; GO:0005515; GO:0005515	0.160366	no	no	no
UMAG_00652	yes	sr11933	IPR001650;IPR014001;IPR001650;IPR001650;IPR001650;IPR014001;IPR027417;IPR011545	GO:0003676; GO:0005524	0.160366	no	no	no
UMAG_00654	yes	sr11935	IPR027417;IPR006689;IPR006689;IPR006689;IPR005225;IPR006689	GO:0005525; GO:0005525	0.160366	no	no	no
UMAG_00655	yes	sr11936	IPR008928;IPR012341;IPR001701;IPR033126	GO:0004553; GO:0005975; GO:0003824; GO:0003824	none	none	yes	no
UMAG_00656	yes	none	IPR036028;IPR007461;IPR001452;IPR001452;IPR001452;IPR001452;IPR001452;IPR001452;IPR001452	GO:0005515; GO:0005515	none	none	no	no
UMAG_00657	yes	sr11940	IPR032675;IPR032675;IPR032675;IPR032675;IPR006553;IPR006553;IPR006553;IPR006553;IPR006553	none	none	none	no	no
UMAG_00658	yes	sr11938	IPR023029;IPR009068;IPR012606;IPR000589;IPR000589;IPR000589;IPR012606;IPR000589;IPR023029	GO:0003735; GO:0006412; GO:0005840; GO:0003735; GO:0006412; GO:0005840	none	none	no	no
UMAG_00660	yes	sr11945	IPR008153;IPR008152;IPR011989;IPR008152;IPR013041;IPR016024;IPR017107;IPR002553	GO:0006886; GO:0016192; GO:0030117; GO:0006886; GO:0016192; GO:0016192; GO:0005794; GO:0030121	0.275151	no	no	no
UMAG_00663	yes	sr11946	IPR000569;IPR000008;IPR000008;IPR001202;IPR035892;IPR001202;IPR035983;IPR036020;IPR001202;IPR024928;IPR001202;IPR000569;IPR000569;IPR001202;IPR001202;IPR001202;IPR001202;IPR000008;IPR001202;IPR036020;IPR001202;IPR001202;IPR001202;IPR001202;IPR001202;IPR001202;IPR000569;IPR036020	GO:0004842; GO:0005515; GO:0061630; GO:0006511; GO:0004842; GO:0005515	0.0399866	no	no	no
UMAG_00664	yes	sr11603	none	none	0.0399866	no	yes	no
UMAG_00666	yes	sr11950	IPR036361;IPR036361;IPR013520;IPR013520;IPR012337;IPR003034;IPR003034;IPR003034	none	0.0399866	no	no	no
UMAG_00667	yes	sr11951	IPR035979;IPR000571;IPR032297;IPR000571;IPR012677;IPR036855;IPR000504;IPR039171;IPR000504;IPR000504	GO:0003676; GO:0046872; GO:0003676; GO:0046872; GO:0000398	0.0775912	no	no	no
UMAG_00668	yes	sr11952	IPR013783;IPR037256;IPR014756;IPR030077;IPR006828;IPR032640;IPR006828	GO:0005515; GO:0007165; GO:0045859; GO:0031588	0.0775912	no	no	no
UMAG_00669	yes	sr11954	IPR004575;IPR001841;IPR017907;IPR015877;IPR013083;IPR001841;IPR004575;IPR001841	GO:0061575; GO:0006289; GO:0045737; GO:0005675	0.0775912	no	no	no
UMAG_00670	yes	sr11955	IPR011016;IPR011016;IPR011016;IPR013083	GO:0008270	0.0775912	no	no	no
UMAG_00671	yes	sr11957	none	none	0.190514	no	no	no
UMAG_00672	yes	sr11958	IPR002042;IPR002042;IPR002042;IPR002042;IPR002042;IPR019842;IPR002042;IPR002042;IPR002042;IPR002042	GO:0004846; GO:0006144; GO:0055114	0.190514	no	no	no
UMAG_00673	yes	sr11959	IPR036497;IPR014830;IPR036497	GO:0120013; GO:0120009; GO:0005737	0.190514	no	no	no
UMAG_00674	yes	sr11960	IPR013785;IPR006411;IPR000771;IPR000771;IPR006411;IPR000771;IPR006411;IPR000771;IPR000771	GO:0008270; GO:0016832; GO:0005975; GO:0004332; GO:0006096; GO:0003824	0.139543	no	no	no
UMAG_00675	yes	sr11961	IPR001680;IPR001680;IPR001680;IPR001680;IPR001680;IPR001680;IPR001680;IPR001680;IPR036322;IPR015943;IPR015943;IPR017986;IPR033052	GO:0005515; GO:0005515; GO:0005515; GO:0006974; GO:0005515	0.139543	no	no	no
UMAG_00676	yes	sr11962	IPR011009;IPR004147;IPR004147	none	0.139543	no	no	no
UMAG_00678	yes	sr11965	IPR003107;IPR003107;IPR003107;IPR003107;IPR003107;IPR003029;IPR003029;IPR003029;IPR003029;IPR003029;IPR003029;IPR003029;IPR003029;IPR012340;IPR012340;IPR012340;IPR012340;IPR003029;IPR012340;IPR011990;IPR012340;IPR008847;IPR011990;IPR012340;IPR022967;IPR022967;IPR022967;IPR022967;IPR022967;IPR022967;IPR022967;IPR022967;IPR022967;IPR022967;IPR012340;IPR003029;IPR011990;IPR003029;IPR003029	GO:0003676; GO:0006396; GO:0006397; GO:0005634; GO:0005515	0.00754556	no	no	no
UMAG_00679	yes	sr11966	IPR020846;IPR011701;IPR001411;IPR036259;IPR020846	GO:0055085; GO:0016021	0.00754556	no	no	no
UMAG_00684	yes	sr11971	IPR036691;IPR036691	none	0.101074	no	no	no
UMAG_00685	yes	sr11972	IPR002501;IPR012960;IPR004802;IPR020103;IPR002478;IPR004802;IPR004521;IPR015947;IPR012960;IPR002478;IPR032819;IPR002478	GO:0003723; GO:0006396; GO:0003723; GO:0006396; GO:0003723; GO:0009982; GO:0001522; GO:0009451	0.101074	no	no	no
UMAG_00687	yes	sr11974	IPR020472;IPR020472;IPR020472;IPR001680;IPR001680;IPR001680;IPR001680;IPR019775;IPR036322;IPR001680;IPR015943;IPR001680;IPR001680;IPR001680;IPR001680;IPR001680;IPR001680;IPR001680;IPR017986	GO:0005515; GO:0005515; GO:0005515; GO:0005515	0.157489	no	no	no
UMAG_00688	yes	sr11975	IPR007484	none	0.157489	no	yes	no
UMAG_00689	yes	sr11976	IPR007307;IPR007307	GO:0042274	0.157489	no	no	no
UMAG_00691	yes	sr11978	IPR011009;IPR000719;IPR008271;IPR017441;IPR000719;IPR000719	GO:0004672; GO:0005524; GO:0006468; GO:0004672; GO:0006468; GO:0005524	0.367214	yes	no	no
UMAG_00692	yes	sr11979	IPR018466	none	0.367214	yes	yes	no
UMAG_00693	yes	sr11981	IPR024554;IPR024555	none	0.214524	no	no	no
UMAG_00694	yes	sr11982	IPR036250;IPR013786;IPR009075;IPR009100;IPR006091;IPR037069	GO:0016627; GO:0055114; GO:0016627; GO:0055114; GO:0016627; GO:0055114; GO:0016627; GO:0050660; GO:0055114; GO:0016627; GO:0055114; GO:0016627; GO:0050660; GO:0055114	0.214524	no	no	no
UMAG_00695	yes	sr11983	IPR017853;IPR029018;IPR025705;IPR025705;IPR025705;IPR025705;IPR025705;IPR025705;IPR025705;IPR015883;IPR029019	GO:0004553; GO:0005975; GO:0004563; GO:0005975	0.214524	no	yes	no
UMAG_00696	yes	sr11984	IPR020846;IPR036259;IPR011701	GO:0055085; GO:0016021	0.214524	no	no	no
UMAG_00698	yes	sr11986	IPR038581;IPR002993;IPR002993;IPR016181	GO:0008073	0.159759	no	no	no
UMAG_00699	yes	sr11987	IPR019148;IPR019148	none	0.125322	no	no	no
UMAG_00700	yes	sr11988	IPR013154;IPR011032;IPR036291;IPR013149;IPR020843	GO:0055114; GO:0055114; GO:0016491	0.125322	no	no	no
UMAG_00701	yes	sr10412	IPR039327	GO:0006355	0.125322	no	no	no
UMAG_00702	yes	sr16570	none	none	0.125322	no	no	no
UMAG_00703	yes	sr11991	IPR020472;IPR020472;IPR020472;IPR001680;IPR017986;IPR001680;IPR019775;IPR001680;IPR001680;IPR001680;IPR001680;IPR001680;IPR001680;IPR001680;IPR001680;IPR001680;IPR019775;IPR015943;IPR016346;IPR019775;IPR001680;IPR001680;IPR001680;IPR001680;IPR001680;IPR001680;IPR001680;IPR001632;IPR001632;IPR001632;IPR001632;IPR036322	GO:0005515; GO:0005515; GO:0007165; GO:0005515; GO:0005515	none	none	no	no
UMAG_00706	yes	sr16445	IPR000679;IPR000679;IPR000679;IPR000679;IPR013088	GO:0008270; GO:0043565; GO:0006355; GO:0008270; GO:0006355	0.232816	no	no	no
UMAG_00708	yes	sr11996	IPR036188;IPR036188;IPR036188;IPR020946;IPR036188;IPR036188	GO:0004499; GO:0050660; GO:0050661; GO:0055114	0.232816	no	no	no
UMAG_00710	yes	sr11998	IPR039481;IPR029175	GO:0006893; GO:0000145	0.023519	no	no	no
UMAG_00711	yes	sr11999	IPR003186;IPR036252;IPR009077;IPR036997	GO:0008537; GO:0008537; GO:0008537; GO:0008537	0.023519	no	no	no
UMAG_00712	yes	sr12000	IPR017871;IPR003593;IPR003593;IPR011527;IPR011527;IPR003439;IPR017871;IPR036640;IPR027417;IPR027417;IPR003439;IPR011527;IPR036640;IPR003439;IPR003439;IPR036640;IPR036640;IPR011527	GO:0005524; GO:0016887; GO:0005524; GO:0042626; GO:0055085; GO:0016021; GO:0005524; GO:0016887; GO:0005524; GO:0016021	0.023519	no	no	no
UMAG_00714	yes	sr12001	IPR007717;IPR037518;IPR024682;IPR007716;IPR001876;IPR016563;IPR029071;IPR007717	GO:0006511	0.130008	no	no	no
UMAG_00715	yes	sr12002	none	none	0.130008	no	yes	no
UMAG_00716	yes	sr12003	IPR034228;IPR000504;IPR000504;IPR035979;IPR000504	GO:0003676; GO:0003676	0.130008	no	no	no
UMAG_00719	yes	sr12007	none	none	0.0719564	no	no	no
UMAG_00721	yes	sr12009	IPR017441;IPR016024;IPR000719;IPR011989;IPR000719;IPR011009;IPR008271;IPR000719	GO:0004672; GO:0005524; GO:0006468; GO:0004672; GO:0006468; GO:0005524	0.194346	no	no	no
UMAG_00722	yes	sr12011	IPR008728;IPR008728	GO:0002098; GO:0033588	0.194346	no	no	no
UMAG_00723	yes	sr12012	IPR009078	none	0.194346	no	yes	no
UMAG_00725	yes	sr12014	IPR007144;IPR007144	GO:0006364; GO:0032040	0.414968	yes	no	no
UMAG_00727	yes	sr12016	none	none	0.414968	yes	no	no
UMAG_00728	yes	sr12017	IPR027417;IPR041664;IPR016527;IPR032705	GO:0003677; GO:0006260; GO:0000808; GO:0005634	0.302639	no	no	no
UMAG_00729	yes	sr12019	IPR003593;IPR027417;IPR013748;IPR003959;IPR008921	GO:0005524; GO:0003677; GO:0006260	0.302639	no	no	no
UMAG_00731	yes	none	none	none	0.138805	no	no	no
UMAG_00734	yes	sr12024	none	none	0.30484	no	no	no
UMAG_00735	yes	sr12026	IPR006571;IPR006571	none	0.204496	no	no	no
UMAG_00736	yes	sr12027	IPR000219;IPR000219;IPR000219;IPR000219;IPR035899;IPR003591;IPR003591;IPR032675	GO:0005089; GO:0035023	0.204496	no	no	no
UMAG_00737	yes	sr12028	IPR036322;IPR015943;IPR004871;IPR015943;IPR015943	GO:0003676; GO:0005634; GO:0005515; GO:0005515	0.0924707	no	no	no
UMAG_00738	yes	sr12029	none	none	0.0924707	no	no	no
UMAG_00739	yes	sr12030	IPR027132;IPR027417;IPR003395;IPR027417	GO:0000724; GO:0006281; GO:0030915	0.0924707	no	no	no
UMAG_00740	yes	sr12031	IPR013752;IPR036291;IPR013332;IPR008927	GO:0055114	0.0623252	no	no	no
UMAG_00741	yes	sr12032	IPR040240;IPR022591	none	0.0623252	no	no	no
UMAG_00742	yes	sr12033	IPR012890	GO:0003677; GO:0003700; GO:0006355; GO:0005634	0.0625742	no	no	no
UMAG_00743	yes	sr12034	IPR010678;IPR010678	GO:0005634	0.0625742	no	no	no
UMAG_00745	yes	sr12036	IPR007740;IPR007740	GO:0003735; GO:0006412; GO:0005840	0.0625742	no	no	no
UMAG_00748	yes	sr12040	IPR009846;IPR009846;IPR017089	GO:0000398	0.079903	no	no	no
UMAG_00749	yes	sr12041	IPR029058	none	0.079903	no	no	no
UMAG_00750	yes	sr12042	IPR001138;IPR036864;IPR001138;IPR001138;IPR036864	GO:0000981; GO:0008270; GO:0006355; GO:0005634; GO:0000981; GO:0008270; GO:0006355; GO:0005634	0.079903	no	no	no
UMAG_00751	yes	sr12043	IPR027417;IPR027417;IPR038718;IPR001650;IPR020838;IPR020838;IPR014001;IPR031047;IPR000330;IPR014001;IPR001650;IPR001650;IPR001650	GO:0005524; GO:0003677; GO:0016887; GO:0006281; GO:0006338; GO:0006351; GO:0005634; GO:0031011	0.0652049	no	no	no
UMAG_00752	yes	none	none	none	none	none	no	no
UMAG_00753	yes	sr16561	none	none	none	none	yes	no
UMAG_00754	yes	sr12045	IPR010760;IPR010760	none	0.106121	no	no	no
UMAG_00755	yes	sr12046	IPR036388;IPR006785;IPR025655	GO:0005515; GO:0016560; GO:0005778	0.106121	no	no	no
UMAG_00756	yes	sr12047	IPR018203;IPR018203;IPR018203;IPR018203;IPR018203;IPR018203;IPR018203;IPR018203;IPR036188;IPR036188;IPR000806;IPR000806;IPR000806;IPR000806;IPR000806;IPR000806;IPR000806;IPR000806;IPR018203;IPR036188	GO:0005093; GO:0015031; GO:0005092; GO:0007264	0.106121	no	no	no
UMAG_00757	yes	sr12048	IPR019411;IPR031468	GO:0008289	0.166423	no	no	no
UMAG_00758	yes	sr12049	IPR016193;IPR001214;IPR001214;IPR001214	GO:0005515; GO:0003824	0.166423	no	no	no
UMAG_00760	yes	sr12051	IPR020568;IPR035102;IPR013750;IPR006204	GO:0005524	0.101355	no	no	no
UMAG_00762	yes	sr16067	none	none	0.146656	no	no	no
UMAG_00763	yes	sr12055	IPR037737	none	0.146656	no	no	no
UMAG_00766	yes	sr12058	none	none	0.155761	no	no	no
UMAG_00767	yes	sr12059	IPR004827;IPR004827;IPR004827	GO:0003700; GO:0006355	0.138691	no	no	no
UMAG_00768	yes	sr12060	IPR013041;IPR037067;IPR032154;IPR012295;IPR002553;IPR017106;IPR016024;IPR017106;IPR009028;IPR013040	GO:0006886; GO:0016192; GO:0030117; GO:0006886; GO:0016192; GO:0030117; GO:0005198; GO:0006886; GO:0016192; GO:0030126; GO:0005198; GO:0006886; GO:0016192; GO:0030126	0.138691	no	no	no
UMAG_00769	yes	sr12061	IPR004181;IPR013083;IPR004181;IPR026846	GO:0008270; GO:0019789; GO:0000724; GO:0030915	0.138691	no	no	no
UMAG_00770	yes	sr12062	IPR029062;IPR004468;IPR027417;IPR004468;IPR017456;IPR029062;IPR017926;IPR017926;IPR033828;IPR029062;IPR029062;IPR017926	GO:0003883; GO:0006221; GO:0003883; GO:0006221; GO:0003883; GO:0006241	0.162913	no	no	no
UMAG_00771	yes	sr12063	none	none	0.162913	no	no	no
UMAG_00773	yes	sr12065	IPR005624;IPR010371;IPR038084;IPR038084;IPR010371	none	0.162913	no	no	no
UMAG_00774	yes	sr11009	IPR003578;IPR027417;IPR001806;IPR005225	GO:0003924; GO:0005525; GO:0005525; GO:0007264; GO:0005525	0.137151	no	no	no
UMAG_00775	yes	sr12067	IPR000608;IPR016135;IPR000608;IPR000608;IPR016135	none	0.137151	no	no	no
UMAG_00776	yes	none	none	none	0.137151	no	no	no
UMAG_00777	yes	sr12068	IPR036322;IPR022033;IPR015943	GO:0005515; GO:0005515	0.137855	no	no	no
UMAG_00778	yes	sr12069	IPR036736;IPR003231;IPR036736;IPR003231;IPR009081;IPR009081;IPR006162	GO:0006633	0.137855	no	no	no
UMAG_00779	yes	sr12070	IPR036373;IPR000456;IPR000456;IPR036373;IPR000456;IPR000456	GO:0003735; GO:0006412; GO:0005840; GO:0003735; GO:0006412; GO:0005840	0.137855	no	no	no
UMAG_00780	yes	sr12071	IPR002885;IPR002885;IPR002885;IPR002885;IPR011990;IPR002885;IPR002885;IPR002885;IPR002885;IPR002885	GO:0005515	0.137855	no	no	no
UMAG_00781	yes	sr16389	none	none	0.137855	no	yes	no
UMAG_00782	yes	sr12274	none	none	0.154041	no	no	no
UMAG_00783	yes	sr12074	IPR016084;IPR002051;IPR016053	GO:0004392; GO:0006788; GO:0055114; GO:0004392; GO:0006788; GO:0055114	0.154041	no	no	no
UMAG_00784	yes	sr12075	IPR024160;IPR039772;IPR029063;IPR010675	GO:0008168; GO:0008168	0.154041	no	no	no
UMAG_00785	yes	sr12077	IPR015324;IPR015324	GO:0008168; GO:0006412	none	none	no	no
UMAG_00786	yes	sr12078	IPR018617	none	0.359292	no	no	no
UMAG_00788	yes	sr12080	IPR023179;IPR027417;IPR006073	GO:0005525	0.359292	no	no	no
UMAG_00789	yes	sr12081	IPR039551;IPR042231;IPR042232;IPR000542	GO:0016746	0.359292	no	no	no
UMAG_00790	yes	sr12082	IPR011004;IPR009081;IPR009081;IPR011004;IPR036736;IPR011004;IPR000873;IPR036736;IPR020806;IPR042099	GO:0003824; GO:0031177	0.236487	no	no	no
UMAG_00792	yes	sr11690	none	none	0.214873	no	yes	no
UMAG_00793	yes	sr00843	none	none	0.214873	no	yes	no
UMAG_00794	yes	none	none	none	0.214873	no	no	no
UMAG_00795	yes	sr15745	none	none	0.214873	no	yes	no
UMAG_00796	yes	sr12088	none	none	0.214873	no	no	no
UMAG_00797	yes	sr12090	IPR029056;IPR029056;IPR011611;IPR002173;IPR001805;IPR001805;IPR001805;IPR001805;IPR001805	GO:0004001; GO:0006166; GO:0016773	0.182021	no	no	no
UMAG_00798	yes	sr12091	IPR014001;IPR001650;IPR013083;IPR001841;IPR027417;IPR027417;IPR038718;IPR000330;IPR001650;IPR001650;IPR014905;IPR014001;IPR001841;IPR001650;IPR014905;IPR038718	GO:0005524; GO:0003676; GO:0008270; GO:0016818	0.182021	no	no	no
UMAG_00800	yes	none	IPR020846;IPR036259;IPR020846;IPR005829;IPR005828;IPR005828	GO:0022857; GO:0055085; GO:0016021; GO:0005215; GO:0055085; GO:0016021	0.171845	no	no	no
UMAG_00801	yes	sr12094	IPR019775;IPR036322;IPR015943;IPR015943;IPR004083;IPR001680;IPR029347;IPR029347;IPR001680;IPR001680;IPR001680;IPR001680;IPR001680;IPR017986;IPR016024;IPR011989	GO:0005515; GO:0031929; GO:0031931; GO:0005515; GO:0005515; GO:0005515	0.231354	no	no	no
UMAG_00802	yes	sr12095	IPR001680;IPR001680;IPR001680;IPR001680;IPR020472;IPR020472;IPR020472;IPR001680;IPR036322;IPR015943;IPR017986;IPR001680;IPR022052;IPR001680;IPR001680;IPR001680;IPR001680	GO:0005515; GO:0005515; GO:0005515; GO:0005515	0.231354	no	no	no
UMAG_00805	yes	sr12098	IPR000408;IPR009091;IPR009091	none	0.385289	yes	no	no
UMAG_00806	yes	sr12099	none	none	0.385289	yes	no	no
UMAG_00808	yes	sr12101	IPR001005;IPR009071;IPR039467;IPR009057;IPR036910;IPR009071;IPR001005;IPR036910;IPR009071	GO:0003677	0.385289	yes	no	no
UMAG_00810	yes	sr12104	IPR011009;IPR000719	GO:0004672; GO:0005524; GO:0006468	0.248982	no	no	no
UMAG_00811	yes	sr12105	IPR016095;IPR023674;IPR028364;IPR028364	none	0.248982	no	no	no
UMAG_00812	yes	sr12106	IPR020559;IPR004733;IPR020560;IPR020561;IPR013815;IPR000115;IPR036921;IPR016185;IPR016188;IPR020560;IPR004733;IPR036921;IPR000115;IPR010918;IPR004733;IPR036676;IPR011054;IPR011761;IPR020562;IPR036676;IPR004733;IPR037123	GO:0004637; GO:0009113; GO:0004641; GO:0006189; GO:0005524; GO:0046872; GO:0005524; GO:0004637; GO:0009113; GO:0004637; GO:0009113; GO:0004637; GO:0009113; GO:0004637; GO:0009113	0.248982	no	no	no
UMAG_00813	yes	sr12107	IPR036188;IPR023753;IPR036188	GO:0016491; GO:0055114	none	none	no	no
UMAG_00815	yes	none	IPR020846;IPR036259;IPR020846;IPR011701	GO:0055085; GO:0016021	0.260915	no	no	no
UMAG_00816	yes	sr12110	IPR027939;IPR015168	GO:0009228	0.260915	no	no	no
UMAG_00817	yes	sr12111	IPR000717;IPR000717;IPR000717;IPR036390;IPR037750	GO:0008180	0.0754471	no	no	no
UMAG_00821	yes	none	none	none	0.02779	no	no	no
UMAG_00822	yes	none	IPR036851;IPR000028;IPR036851;IPR000028	GO:0004601; GO:0004601	0.02779	no	yes	no
UMAG_00823	yes	sr13864	none	none	none	none	yes	no
UMAG_00824	yes	none	none	none	none	none	no	no
UMAG_00825	yes	none	none	none	none	none	no	no
UMAG_00827	yes	none	none	none	none	none	no	no
UMAG_00829	yes	none	IPR023352;IPR023352;IPR001129	none	none	none	no	no
UMAG_00830	yes	none	IPR036291;IPR008030	none	none	none	no	no
UMAG_00831	yes	sr12118	none	none	-0.0140246	no	no	no
UMAG_00832	yes	sr12119	none	none	-0.0140246	no	no	no
UMAG_00833	yes	sr12120	IPR003960;IPR041569;IPR032501;IPR027417;IPR005937;IPR003593;IPR003959	GO:0005524; GO:0005524; GO:0016787; GO:0030163; GO:0005737	-0.0140246	no	no	no
UMAG_00835	yes	sr12122	IPR014001;IPR027417;IPR011545;IPR001650;IPR014001;IPR027417	GO:0003676; GO:0005524	-0.0140246	no	no	no
UMAG_00836	yes	sr12123	IPR007244;IPR007244	GO:0017196; GO:0031417	-0.0246349	no	no	no
UMAG_00837	yes	sr12124	IPR017853;IPR013780;IPR010720;IPR010720	GO:0046556; GO:0046373	-0.0246349	no	yes	no
UMAG_00840	yes	sr12127	IPR020846;IPR036259;IPR011701	GO:0055085; GO:0016021	0.134172	no	no	no
UMAG_00841	yes	sr12128	IPR001138;IPR036864;IPR036864;IPR001138;IPR001138;IPR001138	GO:0000981; GO:0008270; GO:0006355; GO:0005634; GO:0000981; GO:0008270; GO:0006355; GO:0005634	0.134172	no	no	no
UMAG_00842	yes	sr12129	IPR020846;IPR036259;IPR001411;IPR011701;IPR020846	GO:0055085; GO:0016021	0.134172	no	no	no
UMAG_00844	yes	sr12134	IPR001041;IPR009051;IPR001041;IPR036010;IPR006058;IPR025192;IPR012675;IPR004489;IPR017900;IPR017896;IPR009051	GO:0009055; GO:0051536; GO:0016491; GO:0006099; GO:0055114; GO:0051537; GO:0051536; GO:0009055; GO:0051536; GO:0009055; GO:0051536	0.107001	no	no	no
UMAG_00847	yes	sr12137	none	none	0.0866961	no	no	no
UMAG_00848	yes	sr12138	IPR036390;IPR000717;IPR037754;IPR040134;IPR036388	GO:0008180	0.0955551	no	no	no
UMAG_00851	yes	sr12141	IPR039604	none	0.0955551	no	no	no
UMAG_00855	yes	sr12144	IPR006195;IPR016061;IPR016061;IPR004154;IPR002314;IPR033721;IPR004499;IPR002316;IPR002316;IPR002316;IPR002316;IPR036754;IPR036621;IPR004499;IPR036754;IPR007214;IPR017449;IPR017449	GO:0000166; GO:0004812; GO:0005524; GO:0006418; GO:0004827; GO:0005524; GO:0006433; GO:0005737; GO:0004827; GO:0005524; GO:0006433; GO:0005737; GO:0002161; GO:0000166; GO:0004827; GO:0005524; GO:0006433; GO:0005737; GO:0000166; GO:0004827; GO:0005524; GO:0006433; GO:0005737; GO:0002161	0.0553965	no	no	no
UMAG_00857	yes	sr12147	IPR013320;IPR005629;IPR000757;IPR005629;IPR005629;IPR000253	GO:0005515; GO:0004553; GO:0005975; GO:0006078	0.0527048	no	no	no
UMAG_00858	yes	none	none	none	0.0527048	no	no	no
UMAG_00859	yes	sr12148	IPR008501	GO:0006397; GO:0000445	0.0527048	no	no	no
UMAG_00861	yes	sr12150	IPR001394;IPR028889;IPR018200;IPR038765;IPR018200	GO:0036459; GO:0016579; GO:0036459; GO:0006511	0.0163956	no	no	no
UMAG_00862	yes	sr12151	IPR039660;IPR008991;IPR041985;IPR014722;IPR002784	GO:0003735; GO:0006412; GO:0005840; GO:0003723; GO:0003735	0.0163956	no	no	no
UMAG_00864	yes	sr12153	IPR001623;IPR001623;IPR001623;IPR036869;IPR001623;IPR036869;IPR032003;IPR018253	none	0.0327185	no	no	no
UMAG_00866	yes	sr12155	IPR002037;IPR002037;IPR002037;IPR002037;IPR008928;IPR012341	GO:0004553; GO:0005975; GO:0003824; GO:0003824	0.0327185	no	no	no
UMAG_00867	yes	sr12156	IPR000630;IPR035987;IPR000630;IPR000630	GO:0003735; GO:0006412; GO:0005840; GO:0003735; GO:0006412; GO:0005840	0.0327185	no	no	no
UMAG_00869	yes	sr12158	IPR036397;IPR002562;IPR012337;IPR002562	GO:0003676; GO:0008408; GO:0006139; GO:0003676	0.00768185	no	no	no
UMAG_00871	yes	sr12160	IPR015966;IPR019039;IPR015965	GO:0003972; GO:0005524; GO:0006388; GO:0003972; GO:0005524; GO:0006388	0.00768185	no	no	no
UMAG_00872	yes	sr12162	IPR002912;IPR036393;IPR041747;IPR027795;IPR036393;IPR018042;IPR001048	GO:0004072; GO:0008652	none	none	no	no
UMAG_00874	yes	none	none	none	0.128411	no	no	no
UMAG_00875	yes	none	none	none	0.128411	no	no	no
UMAG_00876	yes	sr12165	IPR017853;IPR001547	GO:0004553; GO:0005975	0.230431	no	no	no
UMAG_00878	yes	sr12167	IPR001487;IPR001487;IPR001487;IPR001487;IPR036427;IPR036427;IPR001487	GO:0005515; GO:0005515	0.230431	no	no	no
UMAG_00879	yes	sr12168	IPR036291;IPR002347	none	0.230431	no	no	no
UMAG_00880	yes	sr12169	IPR013785;IPR035587;IPR001269;IPR018517	GO:0017150; GO:0050660; GO:0008033; GO:0055114; GO:0003824; GO:0017150; GO:0050660; GO:0008033; GO:0055114	0.230431	no	no	no
UMAG_00882	yes	sr12175	IPR004843;IPR041805	GO:0016787	0.314659	no	yes	no
UMAG_00883	yes	sr12176	IPR038286;IPR005522;IPR005522	GO:0016301; GO:0032958	0.333796	no	no	no
UMAG_00884	yes	sr12177	IPR015915;IPR015915	GO:0005515	0.333796	no	no	no
UMAG_00885	yes	sr12178	none	none	0.34914	no	yes	no
UMAG_00886	yes	sr12183	none	none	0.34914	no	no	no
UMAG_00887	yes	sr12184	none	none	0.34914	no	no	no
UMAG_00890	yes	sr12186	none	none	0.349406	no	no	no
UMAG_00891	yes	sr12187	IPR000757;IPR013320;IPR000757	GO:0004553; GO:0005975	0.349406	no	no	no
UMAG_00893	yes	sr12190	IPR038491;IPR038491;IPR037525;IPR037525;IPR021740;IPR037525	none	0.214668	no	no	no
UMAG_00894	yes	sr12191	IPR014816;IPR029063;IPR014816;IPR014816;IPR014816;IPR014816	GO:0016429; GO:0030488; GO:0031515	0.18159	no	no	no
UMAG_00895	yes	sr12192	IPR013088;IPR000679;IPR000679;IPR000679;IPR000679	GO:0008270; GO:0043565; GO:0006355; GO:0008270; GO:0006355	0.18159	no	no	no
UMAG_00896	yes	sr12193	IPR027640;IPR027640;IPR019821;IPR001752;IPR001752;IPR001752;IPR001752;IPR001752;IPR001752;IPR001752;IPR027417	GO:0003777; GO:0005524; GO:0008017; GO:0007018; GO:0003777; GO:0005524; GO:0007018; GO:0003777; GO:0007018	0.271738	no	no	no
UMAG_00897	yes	sr12194	IPR016024;IPR010473	GO:0003779; GO:0017048; GO:0030036	0.271738	no	no	no
UMAG_00898	yes	sr12195	IPR005936;IPR037219;IPR000642;IPR003960;IPR005936;IPR027417;IPR041569;IPR003959;IPR011546;IPR037219;IPR003593	GO:0004222; GO:0005524; GO:0006508; GO:0005524; GO:0005524; GO:0004222; GO:0016020; GO:0004222; GO:0005524; GO:0008270; GO:0016021; GO:0004222; GO:0005524; GO:0006508	0.271738	no	no	no
UMAG_00902	yes	sr12199	IPR033140;IPR029058;IPR013094	GO:0016787	0.50018	yes	no	no
UMAG_00903	yes	sr12200	IPR028889;IPR001607;IPR018200;IPR037798;IPR013083;IPR001607;IPR001394;IPR038765	GO:0036459; GO:0016579; GO:0008270; GO:0036459; GO:0006511; GO:0004843; GO:0016578	0.50018	yes	no	no
UMAG_00904	yes	sr12201	IPR013126;IPR013126;IPR013126;IPR013126;IPR013126;IPR029048;IPR029048;IPR013126;IPR013126;IPR018181	none	0.183308	no	yes	no
UMAG_00906	yes	sr12203	IPR009072;IPR009072;IPR003958	GO:0046982	0.183308	no	no	no
UMAG_00907	yes	sr12204	IPR037753	GO:0008180	0.183308	no	no	no
UMAG_00908	yes	sr12205	IPR024512	none	0.183308	no	no	no
UMAG_00909	yes	sr12206	IPR036867;IPR036867;IPR000467;IPR001374;IPR001374;IPR000467;IPR000467;IPR034082	GO:0003676; GO:0003676; GO:0003676; GO:0003676	0.227502	no	no	no
UMAG_00911	yes	sr12208	IPR001650;IPR014001;IPR039686;IPR039686;IPR001650;IPR006935;IPR001650;IPR014001;IPR001650;IPR027417	GO:0003677; GO:0005524; GO:0016787; GO:0043140; GO:0006281	0.245954	no	no	no
UMAG_00912	yes	sr12209	IPR001708;IPR001708	GO:0032977; GO:0016021	0.245954	no	no	no
UMAG_00913	yes	sr12211	IPR011043;IPR015202;IPR009880;IPR013783;IPR014756;IPR037293;IPR015202	none	0.245954	no	yes	no
UMAG_00915	yes	sr12212	IPR029058;IPR029058;IPR007941;IPR007941	none	0.0408556	no	no	no
UMAG_00916	yes	sr12213	none	none	0.0408556	no	no	no
UMAG_00919	yes	sr12215	IPR018108;IPR002113;IPR002113;IPR002113;IPR002113;IPR002113;IPR018108;IPR023395;IPR023395;IPR002067;IPR002067;IPR002067;IPR002067;IPR002067;IPR002067;IPR018108;IPR018108;IPR018108;IPR018108	GO:0022857; GO:0055085; GO:0022857; GO:0055085; GO:0005743	0.0927478	no	no	no
UMAG_00920	yes	sr12216	IPR027417;IPR008921;IPR003593	GO:0003677; GO:0006260	0.0927478	no	no	no
UMAG_00921	yes	sr12218	IPR027417;IPR001650;IPR014001;IPR000629;IPR001650;IPR001650;IPR001650;IPR014001;IPR011545	GO:0003676; GO:0005524	0.0927478	no	no	no
UMAG_00922	yes	sr12220	IPR036465;IPR004600;IPR004600	GO:0006289; GO:0006355; GO:0000439	0.0927478	no	no	no
UMAG_00923	yes	sr12219	IPR000626;IPR000626;IPR015940;IPR009060;IPR015496;IPR015496;IPR015940;IPR029071;IPR000626	GO:0005515; GO:0005515	0.254171	no	no	no
UMAG_00924	yes	sr12221	IPR000795;IPR004160;IPR009000;IPR027417;IPR004539;IPR031157;IPR004539;IPR004161;IPR000795;IPR000795;IPR000795;IPR000795;IPR000795;IPR000795;IPR009001	GO:0003924; GO:0005525; GO:0005525; GO:0003746; GO:0005525; GO:0006414	0.254171	no	no	no
UMAG_00926	yes	sr12224	IPR005822;IPR005822;IPR005822;IPR005755;IPR005822;IPR023563;IPR036899;IPR036899;IPR005755;IPR005822	GO:0003735; GO:0006412; GO:0015934; GO:0003735; GO:0006412; GO:0005840; GO:0003735; GO:0006412; GO:0005840; GO:0003735; GO:0006412; GO:0005840	0.155568	no	no	no
UMAG_00927	yes	sr12225	IPR003903	none	0.155568	no	no	no
UMAG_00928	yes	sr12229	IPR027850;IPR027850	none	0.155568	no	no	no
UMAG_00929	yes	sr12226	IPR008999;IPR010414;IPR010414	none	0.155568	no	no	no
UMAG_00930	yes	sr12227	IPR001138;IPR001138;IPR036864;IPR001138;IPR036864	GO:0000981; GO:0008270; GO:0006355; GO:0005634; GO:0000981; GO:0008270; GO:0006355; GO:0005634	0.258293	no	no	no
UMAG_00931	yes	sr12228	none	none	0.258293	no	no	no
UMAG_00933	yes	sr12231	none	none	0.296352	no	no	no
UMAG_00934	yes	sr12232	IPR038071;IPR002629;IPR013215;IPR038071;IPR006276;IPR006276;IPR038071;IPR006276;IPR038071	GO:0003871; GO:0008270; GO:0009086; GO:0003871; GO:0008270; GO:0009086; GO:0003871; GO:0008270; GO:0008652	0.296352	no	no	no
UMAG_00935	yes	sr12233	IPR000195;IPR035969;IPR000195;IPR035969;IPR004182;IPR000195;IPR011992	none	0.296352	no	no	no
UMAG_00936	yes	sr12234	IPR006186;IPR006186;IPR006186;IPR006186;IPR006186;IPR006186;IPR006186;IPR004843;IPR029052;IPR041751;IPR006186;IPR006186	GO:0016787; GO:0016787	0.353982	no	no	no
UMAG_00937	yes	sr12235	none	none	0.353982	no	no	no
UMAG_00940	yes	sr12238	IPR003422;IPR036811;IPR023184;IPR036811	GO:0008121; GO:0006122	0.180192	no	no	no
UMAG_00945	yes	sr12242	IPR000534;IPR001048;IPR041734;IPR006855;IPR000534;IPR011241;IPR000706;IPR012280;IPR036393;IPR000706;IPR036393;IPR006855;IPR004662;IPR036291	GO:0016620; GO:0051287; GO:0055114; GO:0003942; GO:0006526; GO:0055114; GO:0005737; GO:0003942; GO:0003991; GO:0006526; GO:0005739; GO:0016620; GO:0046983; GO:0008652	0.166527	no	no	no
UMAG_00946	yes	sr12243	IPR013087;IPR013087;IPR013087;IPR013087;IPR013087;IPR013087;IPR036236;IPR013087;IPR013087	GO:0003676	none	none	no	no
UMAG_00947	yes	sr12244	IPR031313;IPR031567;IPR011993	none	0.241532	no	no	no
UMAG_00948	yes	sr12245	IPR027109;IPR032563	GO:0006281; GO:0006338; GO:0043967; GO:0043968; GO:0035267	0.241532	no	no	no
UMAG_00949	yes	sr12246	IPR008936;IPR001936;IPR001936;IPR000593;IPR023152;IPR001936	GO:0005515; GO:0043087; GO:0007165; GO:0043087	0.087129	no	no	no
UMAG_00950	yes	sr12247	IPR041470;IPR042241;IPR007259;IPR040457	GO:0043015; GO:0000226; GO:0007020; GO:0000922; GO:0005815; GO:0043015	0.087129	no	no	no
UMAG_00952	yes	sr12249	IPR038254;IPR013087;IPR019447;IPR037321;IPR022755;IPR036236;IPR019447	GO:0003676	0.103039	no	no	no
UMAG_00955	yes	sr12253	IPR015876;IPR015876;IPR015876;IPR015876;IPR015876;IPR015876;IPR015876;IPR015876;IPR036400;IPR036400;IPR001199;IPR001199;IPR015876;IPR005804;IPR001522;IPR001199;IPR018506	GO:0006629; GO:0016717; GO:0055114; GO:0020037	0.103039	no	no	no
UMAG_00956	yes	sr12251	IPR036305;IPR016137;IPR016137;IPR016137	none	0.103039	no	no	no
UMAG_00957	yes	sr12250	IPR000719;IPR011009;IPR017441;IPR000719;IPR000719;IPR008271	GO:0004672; GO:0005524; GO:0006468; GO:0004672; GO:0006468; GO:0005524	-0.0111785	no	no	no
UMAG_00958	yes	sr12254	IPR032816	none	-0.0111785	no	no	no
UMAG_00961	yes	sr12257	none	none	0.0915252	no	yes	no
UMAG_00963	yes	sr12260	IPR003000;IPR029035;IPR026590;IPR026591	GO:0070403	0.230754	no	no	no
UMAG_00964	yes	sr12261	IPR012971;IPR006073;IPR006073;IPR024929;IPR030378;IPR023179;IPR027417;IPR006073	GO:0005525; GO:0005730; GO:0005525	0.230754	no	no	no
UMAG_00965	yes	sr12263	IPR004294;IPR004294	GO:0016702; GO:0055114	0.548839	yes	no	no
UMAG_00966	yes	sr12264	IPR027417;IPR001650;IPR001650;IPR014001;IPR001650;IPR014001;IPR000330;IPR029256;IPR038718;IPR027417;IPR001650	GO:0005524	0.548839	yes	no	no
UMAG_00967	yes	sr12265	none	none	0.548839	yes	no	no
UMAG_00968	yes	none	IPR005162;IPR032567;IPR001878	GO:0003676; GO:0008270	0.44427	yes	no	no
UMAG_00970	yes	sr16075	none	none	0.44427	yes	no	no
UMAG_00971	yes	sr12269	IPR013085;IPR040023;IPR000690;IPR036236;IPR003604	GO:0003676; GO:0008270; GO:0005634; GO:0003676; GO:0008270; GO:0008270; GO:0000398	0.0584866	no	no	no
UMAG_00975	yes	sr12273	IPR006808;IPR006808	GO:0015078; GO:0015986; GO:0000276	0.110433	no	no	no
UMAG_00978	yes	sr12276	IPR027408;IPR015847;IPR020568;IPR033100;IPR001247;IPR036345	GO:0006396; GO:0000178	0.110433	no	no	no
UMAG_00980	yes	sr12284	IPR039042;IPR007235	GO:0016758; GO:0006488	0.0964955	no	no	no
UMAG_00981	yes	sr12283	none	none	0.0964955	no	no	no
UMAG_00982	yes	sr16441	IPR016135;IPR000608;IPR000608;IPR000608;IPR023313;IPR016135	none	0.0572993	no	no	no
UMAG_00983	yes	sr12279	IPR001005;IPR001005;IPR001005;IPR009057;IPR017884;IPR009057	GO:0003677	0.0572993	no	no	no
UMAG_00984	yes	sr12285	IPR005303;IPR005302;IPR005302	GO:0003824; GO:0030151; GO:0030170	0.0165471	no	no	no
UMAG_00985	yes	sr12286	IPR020981	GO:0005515	0.0165471	no	no	no
UMAG_00986	yes	sr16636	IPR020849;IPR027417;IPR001806;IPR020849;IPR005225	GO:0003924; GO:0005525; GO:0005525; GO:0005525; GO:0007165; GO:0016020	0.0165471	no	no	no
UMAG_00987	yes	sr12288	IPR000407;IPR000407	GO:0016787	0.261716	no	no	no
UMAG_00988	yes	sr12289	IPR000571;IPR032378;IPR036855;IPR000571;IPR000571;IPR000571	GO:0046872; GO:0046872	0.261716	no	no	no
UMAG_00989	yes	sr12290	IPR010347;IPR010347	GO:0008081; GO:0006281; GO:0005634	0.261716	no	no	no
UMAG_00990	yes	sr12291	none	none	0.171004	no	no	no
UMAG_00991	yes	sr12292	none	none	0.171004	no	no	no
UMAG_00992	yes	sr12293	IPR020422;IPR020422;IPR029021;IPR016130;IPR000340;IPR000387;IPR029021;IPR020422;IPR029021	GO:0008138; GO:0016311; GO:0016791; GO:0016311; GO:0004725; GO:0016311; GO:0008138; GO:0006470	0.171004	no	no	no
UMAG_00995	yes	sr12296	IPR013964	GO:0008608; GO:0042729; GO:0072686	0.0384841	no	no	no
UMAG_00996	yes	sr12297	IPR037721	none	0.0384841	no	no	no
UMAG_00997	yes	sr12298	IPR000649;IPR037171	GO:0044237	0.0384841	no	no	no
UMAG_00998	yes	sr12299	none	none	none	none	no	no
UMAG_01001	yes	sr12302	IPR030661;IPR030661;IPR035985;IPR028077;IPR000594;IPR019572;IPR019572;IPR033127	GO:0008641; GO:0019948; GO:0016925; GO:0008641	0.13874	no	no	no
UMAG_01004	yes	sr12305	IPR018788	none	none	none	no	no
UMAG_01005	yes	sr12306	IPR016102;IPR002020;IPR003781;IPR017440;IPR016143;IPR016102;IPR016102;IPR014608;IPR036969;IPR005811;IPR036291;IPR032263;IPR033847	GO:0046912; GO:0048037; GO:0003824; GO:0003878; GO:0006085; GO:0006101; GO:0046912	0.0576491	no	no	no
UMAG_01006	yes	sr12307	IPR036291	none	0.0576491	no	no	no
UMAG_01007	yes	sr12308	IPR006034;IPR006034;IPR006034;IPR006034;IPR027475;IPR036770;IPR037152;IPR036770;IPR041725;IPR036152;IPR020683;IPR040919;IPR002110;IPR002110;IPR002110;IPR006034;IPR027473;IPR027474;IPR020683	GO:0005515	0.0576491	no	no	no
UMAG_01008	yes	sr12328	IPR013697;IPR042087;IPR029703;IPR006134;IPR006172;IPR006133;IPR036397;IPR012337;IPR013697	GO:0000166; GO:0003677; GO:0000166; GO:0003676; GO:0003887; GO:0003887; GO:0008270; GO:0006260; GO:0005634; GO:0003677; GO:0003887; GO:0006260; GO:0006281; GO:0008622; GO:0003676	0.0334765	no	no	no
UMAG_01009	yes	sr12327	IPR008631;IPR008631;IPR008631	GO:0004373; GO:0005978	0.113382	no	no	no
UMAG_01010	yes	sr12326	none	none	0.113382	no	no	no
UMAG_01011	yes	sr12325	IPR041816;IPR007708;IPR007708;IPR029052	GO:0016788; GO:0006397	0.113382	no	no	no
UMAG_01012	yes	sr12319	IPR000159;IPR029071;IPR001452;IPR036028;IPR001452;IPR000159;IPR000159;IPR001452	GO:0007165; GO:0005515; GO:0005515	0.266055	no	no	no
UMAG_01013	yes	sr12320	IPR006630;IPR036388;IPR036390;IPR006630;IPR006630	none	0.266055	no	no	no
UMAG_01014	yes	sr12321	IPR036249;IPR013766;IPR013766	GO:0045454	0.266055	no	no	no
UMAG_01016	yes	sr12323	IPR019310	GO:0006364	0.166135	no	no	no
UMAG_01017	yes	sr12324	IPR016035;IPR002641;IPR002641;IPR021771	GO:0006629; GO:0004806; GO:0006629	0.166135	no	no	no
UMAG_01018	yes	sr13905	IPR020892;IPR024936;IPR002130;IPR029000;IPR002130;IPR002130;IPR002130;IPR002130;IPR002130;IPR002130;IPR029000	GO:0003755; GO:0000413; GO:0003755; GO:0006457; GO:0003755	0.166135	no	no	no
UMAG_01021	yes	sr12316	none	none	0.147993	no	no	no
UMAG_01022	yes	sr12315	IPR036908;IPR036908	none	0.147993	no	yes	no
UMAG_01023	yes	sr12314	IPR002695;IPR036914;IPR002695;IPR024050;IPR002695;IPR024051;IPR016193;IPR036914;IPR011607;IPR002695;IPR024051;IPR011607;IPR002695;IPR002695	GO:0003937; GO:0004643; GO:0006164; GO:0003824	0.169931	no	no	no
UMAG_01024	yes	none	none	none	0.169931	no	no	no
UMAG_01025	yes	sr12352	IPR001138;IPR001138;IPR036864;IPR001138;IPR036864;IPR001138;IPR001138	GO:0000981; GO:0008270; GO:0006355; GO:0005634; GO:0000981; GO:0008270; GO:0006355; GO:0005634	0.162044	no	no	no
UMAG_01026	yes	sr12353	none	none	0.162044	no	no	no
UMAG_01027	yes	sr12309	IPR013933	none	0.162044	no	no	no
UMAG_01030	yes	sr12334	IPR013256;IPR013256	none	0.269989	no	no	no
UMAG_01031	yes	sr12335	IPR000182;IPR000182;IPR016181	none	0.269989	no	no	no
UMAG_01032	yes	sr12336	IPR000219;IPR001180;IPR001180;IPR000219;IPR001849;IPR000219;IPR035899;IPR001180;IPR011993;IPR001849;IPR035899;IPR000219	GO:0005089; GO:0035023	0.269989	no	no	no
UMAG_01033	yes	sr12337	IPR000719;IPR036322;IPR017986;IPR015943;IPR001680;IPR000719;IPR019775;IPR001680;IPR001680;IPR001680;IPR001680;IPR001680;IPR011989;IPR011989;IPR011009;IPR008271;IPR017986;IPR000719;IPR001680;IPR016024	GO:0004672; GO:0005524; GO:0006468; GO:0005515; GO:0004672; GO:0006468; GO:0005515; GO:0005515; GO:0005515	0.269989	no	no	no
UMAG_01037	yes	none	IPR039853;IPR006786	none	none	none	no	no
UMAG_01038	yes	none	IPR019303;IPR002035;IPR036465;IPR036465	none	none	none	no	no
UMAG_01040	yes	sr12342	IPR015422;IPR005814;IPR015424;IPR005814;IPR005814;IPR015421	GO:0008483; GO:0030170; GO:0003824; GO:0003824	0.461901	yes	no	no
UMAG_01041	yes	none	none	none	0.461901	yes	no	no
UMAG_01042	yes	sr12343	IPR001766;IPR001766;IPR001766;IPR001766;IPR036388;IPR030456;IPR001766;IPR001766;IPR001766;IPR036390	GO:0003700; GO:0043565; GO:0006355; GO:0003700; GO:0043565; GO:0006355	0.461901	yes	no	no
UMAG_01045	yes	sr12346	IPR011666;IPR000467;IPR000467;IPR040058;IPR040058	GO:0003676; GO:0006397; GO:0003723	0.500729	yes	no	no
UMAG_01047	yes	none	none	none	0.372982	yes	no	no
UMAG_01048	yes	sr12348	IPR009006;IPR000183;IPR000183;IPR000183;IPR000183;IPR000183;IPR022653;IPR009006;IPR022643;IPR002433;IPR022644;IPR002433;IPR002433;IPR002433;IPR002433;IPR002433;IPR002433;IPR002433;IPR029066;IPR029066	GO:0003824; GO:0006596; GO:0003824; GO:0003824; GO:0003824	0.372982	yes	no	no
UMAG_01049	yes	sr12349	IPR006091;IPR036250;IPR037069;IPR009100;IPR009075;IPR013786;IPR006089	GO:0003995; GO:0055114; GO:0016627; GO:0055114; GO:0016627; GO:0055114; GO:0016627; GO:0055114; GO:0016627; GO:0050660; GO:0055114; GO:0016627; GO:0055114; GO:0016627; GO:0050660; GO:0055114	0.372982	yes	no	no
UMAG_01050	yes	sr12350	IPR000679;IPR039355;IPR000679;IPR000679;IPR000679;IPR000679;IPR013088;IPR000679;IPR000679;IPR000679;IPR000679;IPR000679;IPR000679;IPR000679;IPR013088	GO:0008270; GO:0043565; GO:0006355; GO:0008270; GO:0006355; GO:0003700; GO:0008270	0.372982	yes	no	no
UMAG_01051	yes	sr12351	IPR020846;IPR011701;IPR020846;IPR036259	GO:0055085; GO:0016021	0.357243	no	no	no
UMAG_01052	yes	sr12360	none	none	0.367897	yes	no	no
UMAG_01053	yes	none	none	none	0.367897	yes	no	no
UMAG_01054	yes	sr12359	IPR013785;IPR005479;IPR005479;IPR005930;IPR005479;IPR003379;IPR000089;IPR005930;IPR011054;IPR016185;IPR005482;IPR000089;IPR000891;IPR011053;IPR011764;IPR005482;IPR005481;IPR000891;IPR011761;IPR001882	GO:0003824; GO:0005524; GO:0004736; GO:0005524; GO:0009374; GO:0006090; GO:0006094; GO:0005524; GO:0046872; GO:0003824	0.367897	yes	no	no
UMAG_01055	yes	sr12358	IPR026749	none	0.367897	yes	no	no
UMAG_01058	yes	sr12355	IPR022775;IPR016635;IPR011012;IPR027155;IPR000804	GO:0006886; GO:0016192; GO:0030117; GO:0015031; GO:0006896; GO:0030123	0.276645	no	no	no
UMAG_01059	yes	sr12356	IPR018108;IPR018108;IPR018108;IPR018108;IPR002067;IPR002067;IPR002067;IPR023395;IPR018108;IPR018108;IPR023395;IPR023395	GO:0022857; GO:0055085	0.276645	no	no	no
UMAG_01060	yes	sr12357	IPR027437;IPR001892;IPR010979;IPR018269;IPR001892;IPR001892;IPR001892	GO:0003723; GO:0003735; GO:0006412; GO:0005840; GO:0003676; GO:0003723; GO:0003735; GO:0006412; GO:0005840	0.276645	no	no	no
UMAG_01061	yes	none	none	none	0.25995	no	no	no
UMAG_01062	yes	sr12311	IPR038736	none	0.25995	no	no	no
UMAG_01063	yes	sr12367	IPR006214;IPR006214	none	0.25995	no	no	no
UMAG_01064	yes	sr12366	IPR000307;IPR000307;IPR000307;IPR023803;IPR000307	GO:0003735; GO:0006412; GO:0005840	0.25995	no	no	no
UMAG_01065	yes	sr10969	none	none	0.25995	no	no	no
UMAG_01067	yes	sr12362	IPR014722;IPR016494;IPR041385;IPR016494;IPR004859;IPR041412;IPR027073;IPR041106;IPR040992	GO:0003676; GO:0004527; GO:0008409; GO:0000956	0.225483	no	no	no
UMAG_01070	yes	sr12368	IPR029063	none	0.102321	no	no	no
UMAG_01072	yes	sr16550	IPR029753;IPR036291;IPR006140;IPR006139;IPR029752	GO:0016616; GO:0051287; GO:0055114; GO:0051287; GO:0055114	0.102321	no	no	no
UMAG_01073	yes	sr12370	none	none	0.173094	no	no	no
UMAG_01074	yes	sr12371	IPR036590;IPR003738;IPR003738;IPR036590	none	0.173094	no	no	no
UMAG_01075	yes	sr12372	IPR012929	GO:0006606	0.173094	no	no	no
UMAG_01076	yes	sr12373	IPR024958;IPR036034;IPR007583;IPR036034	GO:0005515	0.173094	no	no	no
UMAG_01077	yes	sr12374	none	none	0.116631	no	no	no
UMAG_01079	yes	sr12377	IPR011009;IPR000719;IPR000719;IPR000719	GO:0004672; GO:0005524; GO:0006468	0.116631	no	no	no
UMAG_01080	yes	sr12378	IPR005814;IPR005814;IPR005814;IPR004631;IPR015422;IPR005814;IPR015421;IPR015424	GO:0003867; GO:0009448; GO:0008483; GO:0030170; GO:0003824; GO:0003824	0.0671271	no	no	no
UMAG_01081	yes	sr12379	IPR000594;IPR035985	GO:0008641; GO:0008641	0.0671271	no	no	no
UMAG_01082	yes	sr12380	none	none	0.0671271	no	yes	no
UMAG_01083	yes	sr12381	IPR021752;IPR033599	GO:0001164; GO:0001188; GO:0006360; GO:0070860	0.121863	no	no	no
UMAG_01084	yes	sr12382	IPR001594	none	0.121863	no	no	no
UMAG_01085	yes	sr12383	IPR004584;IPR038729;IPR027417	GO:0016887; GO:0000723; GO:0006281; GO:0005634; GO:0030870	0.121863	no	no	no
UMAG_01087	yes	sr12385	IPR019559;IPR036317;IPR001373;IPR036390;IPR016158;IPR016158;IPR016157;IPR016159;IPR036388;IPR019559	GO:0031625; GO:0006511; GO:0031625; GO:0006511; GO:0031461	0.135188	no	no	no
UMAG_01088	yes	sr12386	IPR029063;IPR004033;IPR004033;IPR004033;IPR023576;IPR004033;IPR023576	GO:0008168; GO:0008168	0.135188	no	no	no
UMAG_01089	yes	sr12387	IPR015943;IPR037686;IPR037686	GO:0005515; GO:0017056; GO:0000055; GO:0000056; GO:0016973; GO:0044614	0.186751	no	no	no
UMAG_01090	yes	sr16198	IPR016039;IPR002155;IPR020610;IPR020616;IPR002155;IPR016039;IPR020617;IPR002155;IPR016039;IPR016039;IPR020615	GO:0016747; GO:0003824; GO:0016747; GO:0016747; GO:0016747; GO:0016747	0.186751	no	no	no
UMAG_01091	yes	sr12389	IPR018972	none	0.186751	no	no	no
UMAG_01092	yes	sr12390	IPR014810;IPR039883	none	0.186751	no	no	no
UMAG_01093	yes	sr12391	IPR024943;IPR024943;IPR019542	GO:0006357; GO:0032777; GO:0035267	0.12453	no	no	no
UMAG_01094	yes	sr12392	IPR035991;IPR000704;IPR000704;IPR000704;IPR000704;IPR000704;IPR000704;IPR016149;IPR000704;IPR000704;IPR000704;IPR000704	GO:0019887; GO:0005956; GO:0019887; GO:0005956; GO:0019887; GO:0005956	0.12453	no	no	no
UMAG_01096	yes	sr12394	IPR005683;IPR005683	GO:0006886; GO:0005741	0.104891	no	no	no
UMAG_01099	yes	sr12398	IPR008927;IPR022694;IPR036291;IPR006108;IPR013328;IPR006176;IPR006180	GO:0003857; GO:0016491; GO:0006631; GO:0055114; GO:0003857; GO:0016491; GO:0006631; GO:0055114; GO:0003857; GO:0016491; GO:0006631; GO:0055114; GO:0055114; GO:0016491; GO:0055114; GO:0003857; GO:0070403; GO:0006631; GO:0055114	0.259891	no	no	no
UMAG_01100	yes	sr12399	none	none	0.259891	no	no	no
UMAG_01101	yes	sr12400	IPR009053;IPR011599;IPR004127;IPR011599	GO:0051082; GO:0006457; GO:0016272	0.259891	no	no	no
UMAG_01102	yes	sr12401	none	none	0.259891	no	no	no
UMAG_01103	yes	sr12402	IPR001469;IPR001469;IPR020546;IPR036771;IPR036771;IPR001469	GO:0046933; GO:0015986; GO:0045261; GO:0015986	0.259891	no	no	no
UMAG_01104	yes	sr12403	IPR003166;IPR003166;IPR016656;IPR003166;IPR016656;IPR040501	GO:0006367; GO:0006367; GO:0005673	0.228005	no	no	no
UMAG_01105	yes	sr12404	IPR003439;IPR011527;IPR027417;IPR036640;IPR036640;IPR031238;IPR003439;IPR003593;IPR017871	GO:0005524; GO:0016887; GO:0005524; GO:0042626; GO:0055085; GO:0016021; GO:0005524; GO:0016887; GO:0042626; GO:1902001; GO:0005779; GO:0005524; GO:0016021	0.228005	no	no	no
UMAG_01107	yes	sr12406	IPR028258;IPR028258;IPR019160	GO:0006887; GO:0000145	0.228005	no	no	no
UMAG_01110	yes	sr12409	IPR011009;IPR036940;IPR003152;IPR016024;IPR003152;IPR011990;IPR018936;IPR000403;IPR003152;IPR003151;IPR014009;IPR012993;IPR000403;IPR000403;IPR012993;IPR011990	GO:0005515; GO:0005515; GO:0005515; GO:0004674; GO:0016301; GO:0016301	0.176507	no	no	no
UMAG_01111	yes	sr12411	none	none	0.217318	no	no	no
UMAG_01112	yes	sr12412	IPR039556;IPR040442;IPR015813;IPR018523	GO:0003824; GO:0003824; GO:0003824	0.217318	no	no	no
UMAG_01113	yes	sr12413	IPR038277;IPR038277;IPR002639	GO:0016151; GO:0006807	0.217318	no	no	no
UMAG_01114	yes	sr12414	none	none	0.217318	no	no	no
UMAG_01115	yes	sr12417	IPR037239;IPR011993;IPR000648;IPR001849;IPR000648;IPR001849;IPR041680	none	0.368626	yes	no	no
UMAG_01116	yes	sr12418	none	none	0.368626	yes	no	no
UMAG_01117	yes	sr12419	IPR026768;IPR026768	none	0.368626	yes	no	no
UMAG_01118	yes	none	none	none	0.066762	no	no	no
UMAG_01120	yes	sr12421	IPR001736;IPR001736;IPR025202;IPR025202;IPR016270	GO:0003824; GO:0008444; GO:0032049	0.066762	no	no	no
UMAG_01121	yes	sr12422	IPR037518;IPR033858;IPR000555;IPR024969;IPR000555	GO:0005515; GO:0005838	0.066762	no	no	no
UMAG_01122	yes	sr12423	IPR041679;IPR041677;IPR003593;IPR027417	none	0.0595579	no	no	no
UMAG_01123	yes	sr12424	IPR006849;IPR006849;IPR006849;IPR006849	GO:0002098; GO:0033588	0.0595579	no	no	no
UMAG_01125	yes	none	none	none	0.16752	no	no	no
UMAG_01126	yes	sr12426	IPR036853;IPR000218;IPR019972;IPR000218;IPR005745;IPR000218;IPR036853;IPR000218	GO:0003735; GO:0006412; GO:0005840; GO:0003735; GO:0006412; GO:0015934; GO:0003735; GO:0006412; GO:0005840	0.16752	no	no	no
UMAG_01128	yes	sr12429	IPR037989;IPR005033;IPR038704;IPR038704;IPR038704;IPR005033;IPR005033	GO:0006355; GO:0000812; GO:0035267	0.16752	no	no	no
UMAG_01129	yes	sr12430	IPR002885;IPR002885;IPR002885;IPR002885;IPR002885;IPR002885;IPR002885;IPR002885;IPR002885;IPR002885;IPR002885;IPR002885;IPR011990;IPR011990;IPR011990;IPR011990;IPR002885;IPR002885;IPR011990;IPR002885;IPR002885;IPR002885;IPR002885;IPR002885;IPR011990	GO:0005515	0.16752	no	no	no
UMAG_01130	yes	sr12431	IPR008922;IPR008922;IPR008922;IPR002227	GO:0016491	0.139778	no	yes	no
UMAG_01131	yes	sr12432	IPR006050;IPR014729;IPR014133;IPR036155;IPR006050;IPR036134;IPR002081;IPR002081;IPR002081;IPR005101	GO:0003913; GO:0006281	0.139778	no	no	no
UMAG_01132	yes	none	none	none	0.0791787	no	yes	no
UMAG_01133	yes	sr12433	IPR037034;IPR007121;IPR014724;IPR007641;IPR015712;IPR007642;IPR037033;IPR015712;IPR007644;IPR007645;IPR009674;IPR007120	GO:0003677; GO:0003899; GO:0006351; GO:0003677; GO:0003899; GO:0006351; GO:0003677; GO:0003899; GO:0006351; GO:0003677; GO:0003899; GO:0006351; GO:0003677; GO:0003899; GO:0006351; GO:0003677; GO:0003899; GO:0006351; GO:0003899; GO:0006351; GO:0005634; GO:0003899; GO:0003899; GO:0032549; GO:0006351; GO:0003677; GO:0003899; GO:0006351; GO:0003677; GO:0003899; GO:0006351	0.0791787	no	no	no
UMAG_01134	yes	sr12434	IPR036803;IPR000860;IPR000860;IPR000860;IPR000860;IPR036803;IPR000860;IPR022419;IPR022418;IPR036803;IPR022417;IPR000860	GO:0004418; GO:0033014; GO:0004418; GO:0033014; GO:0004418; GO:0033014; GO:0004418; GO:0018160; GO:0033014; GO:0004418; GO:0033014	0.0791787	no	no	no
UMAG_01136	yes	none	IPR036259;IPR020846;IPR011701	GO:0055085; GO:0016021	0.0837395	no	no	no
UMAG_01138	yes	sr12436	IPR004680	GO:0055085; GO:0016021	0.217136	no	no	no
UMAG_01139	yes	sr12437	IPR015507;IPR015507;IPR029063;IPR002877	GO:0008168; GO:0032259; GO:0008168; GO:0001510	0.217136	no	no	no
UMAG_01141	yes	sr12440	IPR015425;IPR010473;IPR010472;IPR015425;IPR010472;IPR010473;IPR016024;IPR014768;IPR011989;IPR015425;IPR042201	GO:0003779; GO:0016043; GO:0003779; GO:0017048; GO:0030036	0.217136	no	no	no
UMAG_01142	yes	sr12441	IPR016939;IPR016939	GO:0003735; GO:0005763	0.209354	no	no	no
UMAG_01143	yes	sr12442	IPR011330;IPR002509;IPR002509	GO:0016810; GO:0005975; GO:0003824; GO:0005975	0.209354	no	yes	no
UMAG_01144	yes	sr12444	IPR002730;IPR036980;IPR023534;IPR002730	GO:0003723; GO:0004540; GO:0006396; GO:0030677; GO:0003723; GO:0004540; GO:0008033; GO:0030677	0.189235	no	no	no
UMAG_01145	yes	none	none	none	0.189235	no	no	no
UMAG_01146	yes	sr12445	IPR038491;IPR038491;IPR037525;IPR021740;IPR037525	none	0.189235	no	no	no
UMAG_01148	yes	sr12448	none	none	0.114691	no	no	no
UMAG_01149	yes	sr12449	IPR011043;IPR015202;IPR014756;IPR009880;IPR015202;IPR013783;IPR037293	none	0.0787177	no	yes	no
UMAG_01150	yes	sr12450	IPR039297	none	0.0787177	no	no	no
UMAG_01152	yes	sr12453	IPR006887;IPR011993;IPR011993;IPR016024	none	0.319242	no	no	no
UMAG_01153	yes	sr12454	IPR007148;IPR017986;IPR001680;IPR001680;IPR020472;IPR020472;IPR020472;IPR015943;IPR001680;IPR019775;IPR001680;IPR001680;IPR001680;IPR001680;IPR001680;IPR001680;IPR001680;IPR001680;IPR001680;IPR001680;IPR001680;IPR001680;IPR019775;IPR015943;IPR001680;IPR019775;IPR017986;IPR001680;IPR015943;IPR015943;IPR015943;IPR001680;IPR001680;IPR001680;IPR001680;IPR001680;IPR001680;IPR001680;IPR019775;IPR036322…	GO:0005515; GO:0005515; GO:0005515; GO:0005515	0.319242	no	no	no
UMAG_01154	yes	sr12456	IPR029044;IPR002685;IPR002685;IPR029044	GO:0000030; GO:0006486; GO:0016020	0.319242	no	no	no
UMAG_01156	yes	sr10232	IPR020846;IPR036259;IPR005829;IPR005829;IPR005829;IPR020846;IPR003663;IPR003663;IPR003663;IPR003663;IPR003663;IPR005828;IPR005828	GO:0022857; GO:0055085; GO:0016020; GO:0022857; GO:0055085; GO:0016021; GO:0005215; GO:0055085; GO:0016021	0.211041	no	no	no
UMAG_01159	yes	sr10233	IPR032816	none	0.28797	no	no	no
UMAG_01161	yes	sr10235	IPR036964;IPR008936;IPR001895;IPR023578;IPR000651;IPR001895;IPR000198;IPR023578;IPR000651;IPR000198;IPR000198;IPR001895;IPR008936;IPR011993;IPR000651	GO:0007165; GO:0005085; GO:0007264; GO:0007165; GO:0005085; GO:0007264	0.28797	no	no	no
UMAG_01162	yes	sr10247	IPR000904;IPR000904;IPR000904;IPR035999;IPR000904;IPR023394;IPR032691	GO:0005086; GO:0032012; GO:0005086; GO:0032012	0.362119	yes	no	no
UMAG_01163	yes	sr10236	IPR007946;IPR038514;IPR007946;IPR033647;IPR033648	none	0.362119	yes	no	no
UMAG_01164	yes	sr10770	none	none	0.362119	yes	no	no
UMAG_01165	yes	sr10239	IPR001547;IPR017853	GO:0004553; GO:0005975	0.362119	yes	no	no
UMAG_01166	yes	sr10240	IPR026886;IPR026885;IPR026854;IPR015412;IPR026849	GO:0006914; GO:0006914; GO:0030242	0.493797	yes	no	no
UMAG_01167	yes	sr10241	none	none	0.493797	yes	no	no
UMAG_01168	yes	sr10242	IPR000195;IPR000195;IPR035969;IPR035969;IPR000195;IPR035969	none	0.493797	yes	no	no
UMAG_01169	yes	sr10243	IPR005045;IPR005045;IPR005045	GO:0016020	0.344583	no	no	no
UMAG_01170	yes	sr10244	IPR032710	none	0.344583	no	no	no
UMAG_01171	yes	sr10245	IPR025110;IPR042099;IPR020845;IPR000873	GO:0003824	0.394924	yes	no	no
UMAG_01172	yes	sr10248	IPR037099;IPR036188;IPR036188;IPR014006;IPR027477;IPR027477;IPR003952;IPR015939;IPR003953;IPR011281	GO:0016491; GO:0055114; GO:0016627; GO:0050660; GO:0006099; GO:0055114; GO:0016627; GO:0050660; GO:0022900; GO:0055114; GO:0016491; GO:0055114; GO:0016491; GO:0055114	0.394924	yes	no	no
UMAG_01173	yes	sr10249	IPR013641;IPR027417	none	0.394924	yes	no	no
UMAG_01174	yes	sr10250	IPR014001;IPR014001;IPR027417;IPR027417;IPR001650;IPR001650;IPR011545;IPR001650;IPR000629;IPR001650;IPR014014	GO:0003676; GO:0005524	0.394924	yes	no	no
UMAG_01175	yes	sr10251	IPR002058;IPR002934	GO:0016779	0.394924	yes	no	no
UMAG_01176	yes	sr10252	none	none	0.25718	no	no	no
UMAG_01177	yes	sr10253	IPR036690;IPR004530;IPR005121;IPR036690;IPR005121;IPR005121;IPR002319;IPR002319;IPR004530;IPR006195	GO:0000049; GO:0004812; GO:0005524; GO:0043039; GO:0000166; GO:0004826; GO:0005524; GO:0006432; GO:0005737	0.25718	no	no	no
UMAG_01178	yes	sr10254	IPR010703;IPR032376;IPR035892;IPR027007;IPR031057;IPR027007;IPR027357;IPR026791	GO:0005085; GO:0007264; GO:0035556	0.381607	yes	no	no
UMAG_01179	yes	sr10255	none	none	0.381607	yes	no	no
UMAG_01180	yes	sr10256	IPR011009;IPR000719;IPR000719;IPR000719;IPR017441;IPR008271	GO:0004672; GO:0005524; GO:0006468; GO:0004672; GO:0006468; GO:0005524	0.381607	yes	no	no
UMAG_01181	yes	sr10257	IPR018852	none	0.349098	no	no	no
UMAG_01182	yes	sr10259	IPR035979;IPR000504;IPR012677;IPR034639;IPR012677;IPR012677;IPR000504;IPR000504;IPR000504;IPR000504;IPR000504;IPR000504;IPR000504;IPR035979;IPR000504;IPR035979	GO:0003676; GO:0003676	0.349098	no	no	no
UMAG_01184	yes	sr10261	IPR036603;IPR033898;IPR009025;IPR008193;IPR036603	GO:0003677; GO:0003899; GO:0006351; GO:0046983; GO:0006351; GO:0046983; GO:0006351	0.28768	no	no	no
UMAG_01185	yes	sr10262	IPR036575;IPR036575;IPR003618	GO:0006351; GO:0006351	0.28768	no	no	no
UMAG_01186	yes	sr10263	none	none	0.28768	no	no	no
UMAG_01187	yes	sr10264	IPR006016;IPR014729;IPR006015;IPR006015	none	0.28768	no	no	no
UMAG_01189	yes	sr10266	IPR001326;IPR014717;IPR014038;IPR018940;IPR036219;IPR036282;IPR014038;IPR018940;IPR014038	GO:0003746; GO:0006414; GO:0005853; GO:0003746; GO:0006414	0.437215	yes	no	no
UMAG_01190	yes	sr10267	IPR012340;IPR029319;IPR012310	GO:0003910; GO:0005524; GO:0006281; GO:0006310	0.437215	yes	no	no
UMAG_01191	yes	sr10268	IPR020796;IPR020796	GO:0006260; GO:0000808; GO:0005634	0.437215	yes	no	no
UMAG_01192	yes	sr10269	IPR021709;IPR021709	none	0.437215	yes	no	no
UMAG_01194	yes	sr10271	IPR009003	none	0.428086	yes	no	no
UMAG_01195	yes	sr10272	IPR036188;IPR015904;IPR036188;IPR023753;IPR036188;IPR036188;IPR024388	GO:0016491; GO:0055114	0.428086	yes	no	no
UMAG_01196	yes	sr10273	IPR024554;IPR001683;IPR024555;IPR001683;IPR036871	GO:0035091; GO:0035091	0.36051	yes	no	no
UMAG_01197	yes	sr10274	IPR004839;IPR015424	GO:0030170; GO:0009058	0.36051	yes	no	no
UMAG_01198	yes	sr10275	IPR028581;IPR013785;IPR011343;IPR002915;IPR011343;IPR011343;IPR011343;IPR028581;IPR002915	GO:0016829; GO:0004139; GO:0009264; GO:0005737; GO:0003824; GO:0004139	0.36051	yes	no	no
UMAG_01200	yes	sr10277	IPR002717;IPR016181;IPR036388;IPR016197;IPR002717;IPR040706;IPR025995	GO:0004402; GO:0006355; GO:0016573	0.487674	yes	no	no
UMAG_01201	yes	sr10278	IPR013216;IPR029063	GO:0008168	0.487674	yes	no	no
UMAG_01202	yes	none	none	none	0.487674	yes	yes	yes
UMAG_01204	yes	sr10279	IPR018244;IPR014044;IPR018244;IPR035940;IPR035940;IPR014044;IPR001283;IPR001283;IPR001283;IPR001283;IPR001283	GO:0005576	0.487674	yes	yes	yes
UMAG_01205	yes	sr10280	IPR023214;IPR004014;IPR006534;IPR006534;IPR001757;IPR001757;IPR001757;IPR001757;IPR001757;IPR023299;IPR036412;IPR004014;IPR018303;IPR023298;IPR001757;IPR001757;IPR008250	GO:0016021; GO:0008553; GO:0120029; GO:0016021; GO:0000166	none	none	no	no
UMAG_01206	yes	sr10282	IPR031468;IPR027536;IPR027536	GO:0007005; GO:0032865; GO:0008289	0.174897	no	no	no
UMAG_01207	yes	sr10283	IPR001623;IPR036869;IPR001623;IPR001623;IPR001623;IPR001623;IPR001623;IPR001623;IPR018253;IPR036869;IPR015399;IPR001623	none	0.174897	no	no	no
UMAG_01208	yes	sr10284	IPR000608;IPR023313;IPR016135;IPR000608;IPR016135;IPR000608	none	0.218764	no	no	no
UMAG_01209	yes	none	IPR012725;IPR018181;IPR029047;IPR013126;IPR013126;IPR013126;IPR013126;IPR013126;IPR013126;IPR013126;IPR013126;IPR013126;IPR029047;IPR013126;IPR018181;IPR012725;IPR029048;IPR018181;IPR013126	GO:0005524; GO:0051082; GO:0006457	0.218764	no	no	no
UMAG_01210	yes	sr10286	IPR002056;IPR002056;IPR002056;IPR002056;IPR023392;IPR002056;IPR023392	GO:0006605; GO:0006886; GO:0005742	0.218764	no	no	no
UMAG_01211	yes	sr10287	IPR021867;IPR021867;IPR029063;IPR021867	none	0.218764	no	no	no
UMAG_01212	yes	sr10288	IPR017896;IPR036188;IPR036188;IPR003953;IPR040156	GO:0004174; GO:0022900	0.320527	no	no	no
UMAG_01213	yes	sr10289	IPR036908;IPR001153;IPR036908;IPR036908;IPR036908	GO:0042742; GO:0050832	0.320527	no	yes	no
UMAG_01214	yes	none	none	none	0.320527	no	no	no
UMAG_01215	yes	sr10290	IPR011011;IPR021565;IPR000306;IPR000306;IPR013083;IPR017455;IPR036531	GO:0046872	0.322068	no	no	no
UMAG_01216	yes	sr10291	IPR029063;IPR005299	GO:0008168	0.322068	no	no	no
UMAG_01217	yes	none	none	none	0.322068	no	no	no
UMAG_01219	yes	sr10294	IPR017956;IPR017956;IPR017956;IPR017956;IPR017956;IPR017956;IPR017956;IPR017956;IPR017956;IPR017956;IPR001510;IPR036957;IPR001510;IPR017956;IPR017956;IPR017956;IPR017956;IPR017956;IPR017956;IPR017956;IPR017956;IPR017956;IPR017956;IPR017956;IPR017956;IPR017956;IPR017956;IPR001510	GO:0003677; GO:0008270; GO:0003677; GO:0003677; GO:0008270	0.223843	no	no	no
UMAG_01220	yes	sr10295	IPR012340;IPR012340;IPR041093;IPR001900;IPR028591;IPR041505;IPR022966;IPR012340;IPR001900	GO:0003723; GO:0004540; GO:0000175; GO:0034427	0.398127	yes	no	no
UMAG_01221	yes	sr10296	IPR018316;IPR018316;IPR036525;IPR003008;IPR000217;IPR000217;IPR000217;IPR000217;IPR000217;IPR000217;IPR000217;IPR000217;IPR000217;IPR023123;IPR008280;IPR000217;IPR037103;IPR017975;IPR003008;IPR002452;IPR002452;IPR002452;IPR002452;IPR002452;IPR002452;IPR002452;IPR002452;IPR002452;IPR002452;IPR002452;IPR002452;IPR002452;IPR036525	GO:0007017; GO:0005874; GO:0005200; GO:0005525; GO:0007017; GO:0005874; GO:0003924; GO:0005525; GO:0007017; GO:0005874	0.398127	yes	no	no
UMAG_01222	yes	sr10297	IPR002067;IPR002067;IPR002067;IPR002067;IPR018108;IPR023395;IPR018108;IPR011992;IPR018108;IPR023395;IPR002048;IPR002048;IPR018108;IPR018108;IPR018108	GO:0005509; GO:0022857; GO:0055085	0.398127	yes	no	no
UMAG_01224	yes	sr10299	IPR002100;IPR002100;IPR002100;IPR002100;IPR033897;IPR002100;IPR036879;IPR036879;IPR002100;IPR000637;IPR002100	GO:0006355; GO:0003677; GO:0046983; GO:0000981; GO:0000987; GO:0045944; GO:0003677; GO:0046983	0.469268	yes	no	no
UMAG_01226	yes	none	none	none	0.469268	yes	no	no
UMAG_01227	yes	sr10301	none	none	0.469268	yes	no	no
UMAG_01228	yes	sr10302	IPR019382;IPR019382;IPR019382;IPR000717	GO:0003743; GO:0005737; GO:0005852	0.335786	no	no	no
UMAG_01229	yes	sr10303	IPR036691;IPR000300;IPR036691;IPR036691	GO:0046856	0.335786	no	no	no
UMAG_01230	yes	sr10304	IPR000595;IPR014710;IPR018490;IPR002641;IPR001423;IPR000595;IPR000595;IPR014710;IPR018490;IPR002641;IPR018490;IPR000595;IPR000595;IPR000595;IPR016035	GO:0004622; GO:0046470; GO:0006629	0.637334	yes	no	no
UMAG_01231	yes	sr10305	IPR001173;IPR029044;IPR035518	none	0.637334	yes	no	no
UMAG_01232	yes	sr10306	IPR004134;IPR004134;IPR004134;IPR038765;IPR000169	GO:0004197; GO:0006508	0.519309	yes	no	no
UMAG_01233	yes	sr10307	IPR029015;IPR006140;IPR029752;IPR036291;IPR029753;IPR006139	GO:0016616; GO:0051287; GO:0055114; GO:0051287; GO:0055114; GO:0004617; GO:0006564	0.519309	yes	no	no
UMAG_01234	yes	sr10308	none	none	0.519309	yes	no	no
UMAG_01235	yes	sr16476	none	none	0.519309	yes	yes	yes
UMAG_01236	yes	sr10051	none	none	0.519309	yes	yes	yes
UMAG_01237	yes	sr11947	none	none	0.460594	yes	yes	yes
UMAG_01238	yes	none	none	none	0.460594	yes	yes	yes
UMAG_01239	yes	none	none	none	0.460594	yes	yes	yes
UMAG_01240	yes	none	none	none	0.460594	yes	yes	yes
UMAG_01241	yes	sr10318	none	none	0.430761	yes	no	no
UMAG_01242	yes	sr10319	IPR027417;IPR000897;IPR003593;IPR042101;IPR036225;IPR000897;IPR013822;IPR011012;IPR000897;IPR013822;IPR007222	GO:0005525; GO:0006614; GO:0003924; GO:0005047; GO:0005525; GO:0006886; GO:0005785; GO:0005525; GO:0006614	0.430761	yes	no	no
UMAG_01243	yes	sr10320	IPR004130;IPR027417;IPR030228;IPR004130	none	0.430761	yes	no	no
UMAG_01244	yes	sr10321	IPR013083;IPR001841;IPR003137;IPR001841;IPR001841	none	0.430761	yes	no	no
UMAG_01245	yes	sr10322	IPR004429;IPR024084;IPR024084;IPR004429	GO:0003862; GO:0009098; GO:0055114; GO:0016616; GO:0055114	0.430761	yes	no	no
UMAG_01246	yes	sr10323	IPR014764;IPR009060;IPR005176;IPR005176	GO:0005515	none	none	no	no
UMAG_01249	yes	sr10325	IPR010920;IPR034105;IPR040002;IPR001163;IPR001163	GO:0000398; GO:0000956; GO:0003723	none	none	no	no
UMAG_01250	yes	sr10326	IPR016160;IPR015590;IPR005931;IPR016162;IPR029510;IPR005931;IPR016163;IPR016161	GO:0003842; GO:0010133; GO:0016491; GO:0055114; GO:0016491; GO:0055114; GO:0016491; GO:0055114; GO:0016491; GO:0055114; GO:0016491; GO:0016620; GO:0055114; GO:0016491; GO:0055114	0.596953	yes	no	no
UMAG_01251	yes	sr10327	none	none	0.596953	yes	no	no
UMAG_01252	yes	sr10328	IPR031167;IPR010674;IPR006073;IPR006073;IPR006073;IPR024926;IPR041623;IPR027417;IPR024926;IPR012973	GO:0005525; GO:0005525; GO:0005730; GO:0005525	0.596953	yes	no	no
UMAG_01257	yes	sr10334	IPR023395;IPR018108;IPR018108;IPR018108;IPR018108;IPR018108;IPR023395;IPR018108	none	0.244257	no	no	no
UMAG_01258	yes	sr10335	IPR031606;IPR031606	GO:0015079; GO:0071805; GO:0005887	0.104477	no	no	no
UMAG_01262	yes	sr10340	IPR018944;IPR022312;IPR022312;IPR022312;IPR022312;IPR022312;IPR019843;IPR037160;IPR029398;IPR002008;IPR002008;IPR002008;IPR002008;IPR002054;IPR028207	GO:0003677; GO:0006281; GO:0003677; GO:0003887; GO:0003677; GO:0034061; GO:0005634; GO:0016779; GO:0003677; GO:0034061	0.257997	no	no	no
UMAG_01264	yes	sr10341	IPR013154;IPR011032;IPR036291;IPR020843	GO:0055114; GO:0016491	0.257997	no	no	no
UMAG_01265	yes	sr10342	IPR000504;IPR000504;IPR012677;IPR000504;IPR034215;IPR035979	GO:0003676; GO:0003676	0.186656	no	no	no
UMAG_01266	yes	sr10343	IPR039678;IPR013180;IPR011989;IPR016024;IPR013180	none	0.186656	no	no	no
UMAG_01267	yes	sr10345	none	none	0.0800363	no	no	no
UMAG_01269	yes	sr10347	IPR000683;IPR036291;IPR013944	GO:0016491	0.0800363	no	no	no
UMAG_01270	yes	sr10389	IPR036005;IPR029149;IPR000587;IPR029149;IPR032416;IPR000994;IPR033740;IPR029149	GO:0016787; GO:0070006	0.0808142	no	no	no
UMAG_01271	yes	sr10390	IPR000504;IPR000504;IPR000504;IPR012677;IPR000504;IPR000504;IPR000504;IPR035979	GO:0003676; GO:0003676	0.0808142	no	no	no
UMAG_01273	yes	sr10393	IPR018200;IPR001394;IPR018200;IPR028889;IPR038765	GO:0036459; GO:0016579; GO:0036459; GO:0006511	0.13132	no	no	no
UMAG_01274	yes	sr10394	IPR021841;IPR011989;IPR032878;IPR016024;IPR026825	GO:0006661; GO:0070772	0.13132	no	no	no
UMAG_01275	yes	sr10395	IPR016050;IPR037559;IPR001353;IPR029055;IPR023333;IPR000243;IPR000243;IPR000243;IPR029055	GO:0004175; GO:0051603; GO:0005839; GO:0004298; GO:0051603; GO:0005839; GO:0004175; GO:0051603; GO:0005839; GO:0004298; GO:0004298; GO:0043161; GO:0005839	0.13132	no	no	no
UMAG_01278	yes	sr13437	IPR006594;IPR006594	GO:0005515	0.319647	no	no	no
UMAG_01279	yes	sr10401	IPR002194;IPR002194;IPR012715;IPR017998;IPR017998;IPR017998;IPR017998;IPR017998;IPR027409;IPR027413;IPR002423;IPR027409;IPR012715;IPR027410;IPR027413;IPR027413	GO:0005524; GO:0051082; GO:0006457; GO:0005524; GO:0005524; GO:0051082; GO:0006457	0.319647	no	no	no
UMAG_01281	yes	sr10404	IPR036259;IPR020846	none	0.386415	yes	no	no
UMAG_01282	yes	sr10405	IPR001936;IPR036865;IPR008936;IPR039360;IPR039360;IPR039360;IPR023152;IPR016024;IPR001936;IPR001936;IPR011993;IPR001251	GO:0043087; GO:0007165; GO:0043087	0.386415	yes	no	no
UMAG_01284	yes	sr10408	IPR003960;IPR003593;IPR003593;IPR004201;IPR027417;IPR041569;IPR009010;IPR003959;IPR003959;IPR029067;IPR027417;IPR039812;IPR004201	GO:0005524; GO:0005524; GO:0016887; GO:0035494	0.313646	no	no	no
UMAG_01285	yes	sr10409.2	IPR000086;IPR020476;IPR020476;IPR000086;IPR015797;IPR020084	GO:0016787; GO:0016787; GO:0016787	0.313646	no	no	no
UMAG_01286	yes	sr10411.2	IPR036457;IPR015655;IPR001932;IPR001932;IPR001932;IPR001932	GO:0003824; GO:0004722; GO:0006470	0.130269	no	no	no
UMAG_01287	yes	sr16555	none	none	0.130269	no	no	no
UMAG_01289	yes	sr10416	IPR015919;IPR015919;IPR006644;IPR015919;IPR013783;IPR013783;IPR013783;IPR015919	GO:0016020; GO:0005509; GO:0016020	0.0346511	no	yes	no
UMAG_01292	yes	sr10422	none	none	0.0892027	no	no	no
UMAG_01293	yes	sr10423	IPR001126;IPR017961;IPR001126	GO:0006281; GO:0003684; GO:0006281	0.0892027	no	no	no
UMAG_01295	yes	sr10427.2	IPR004345;IPR004345	none	0.0794391	no	yes	no
UMAG_01296	yes	sr10428.2	IPR041569;IPR041569;IPR003960;IPR003593;IPR003593;IPR027417;IPR027417;IPR003959;IPR003959	GO:0005524; GO:0005524	0.0794391	no	no	no
UMAG_01297	yes	sr10429.2	none	none	0.0794391	no	yes	no
UMAG_01298	yes	sr10430.2	none	none	0.118296	no	yes	no
UMAG_01299	yes	sr10431.2	none	none	0.118296	no	no	no
UMAG_01300	yes	none	none	none	0.118296	no	yes	yes
UMAG_01301	yes	none	none	none	0.118296	no	yes	yes
UMAG_01302	yes	sr12066	none	none	0.118296	no	yes	yes
UMAG_01304	yes	sr10436.2	IPR023170;IPR003265;IPR011257;IPR003265;IPR003265;IPR012904	GO:0006284; GO:0003824; GO:0006281; GO:0003684; GO:0008534; GO:0006289	0.190224	no	no	no
UMAG_01305	yes	sr10437	IPR039909;IPR017117;IPR036283;IPR033411;IPR039907;IPR036283;IPR014881	GO:0004521; GO:0000469; GO:0042274	0.190224	no	no	no
UMAG_01306	yes	sr10438	IPR036623;IPR011722;IPR011722;IPR001810;IPR036047;IPR001810;IPR032698	GO:0005515; GO:0003677; GO:0005515; GO:0003677	0.190224	no	no	no
UMAG_01307	yes	sr10440	IPR015943;IPR015943;IPR017986;IPR017986;IPR036322;IPR001680;IPR001680;IPR001680;IPR001680;IPR001680;IPR001680;IPR001680;IPR001680;IPR001680;IPR001680	GO:0005515; GO:0005515; GO:0005515; GO:0005515	0.190224	no	no	no
UMAG_01308	yes	sr10442	IPR036855;IPR000571;IPR041367	GO:0046872; GO:0046872	0.190224	no	no	no
UMAG_01309	yes	sr10443	IPR007303;IPR007303	GO:0043666	0.146222	no	no	no
UMAG_01310	yes	sr10445	IPR007276;IPR007276	GO:0032040	0.146222	no	no	no
UMAG_01311	yes	sr10446.2	IPR009346;IPR009346	none	0.146222	no	no	no
UMAG_01312	yes	sr10448	IPR000547;IPR000547;IPR016024;IPR015943;IPR011990;IPR000547	GO:0006886; GO:0016192; GO:0005515; GO:0005515	0.146222	no	no	no
UMAG_01313	yes	sr10450.2	IPR019171;IPR019171	none	0.144993	no	no	no
UMAG_01314	yes	sr10451	IPR016171;IPR016169;IPR016164;IPR036318;IPR004113;IPR016166;IPR016167;IPR006094	GO:0003824; GO:0050660; GO:0016491; GO:0050660; GO:0055114; GO:0003824; GO:0050660; GO:0071949; GO:0050660	0.144993	no	no	no
UMAG_01316	yes	sr10453	IPR000996;IPR000996	GO:0005198; GO:0006886; GO:0016192; GO:0030130; GO:0030132	0.284716	no	no	no
UMAG_01318	yes	sr10455	IPR004038;IPR029064;IPR029064;IPR000530;IPR000530;IPR000530;IPR000530;IPR000530;IPR000530	GO:0003735; GO:0006412; GO:0005840	0.284716	no	no	no
UMAG_01321	yes	sr10460	IPR007783;IPR007783;IPR007783;IPR007783	GO:0003743; GO:0005737; GO:0005852	0.290719	no	no	no
UMAG_01322	yes	sr10461.2	IPR040768;IPR013863;IPR015943;IPR011044;IPR040458;IPR040979	GO:0005515	0.290719	no	no	no
UMAG_01323	yes	sr10462.2	IPR009360;IPR029012;IPR037200;IPR009360	GO:0000350; GO:0000350	0.290719	no	no	no
UMAG_01327	yes	sr10467	IPR007872;IPR036671;IPR001623;IPR001623;IPR001623;IPR002018;IPR019819;IPR001623;IPR007872;IPR029058;IPR019826;IPR001623;IPR029058;IPR036671;IPR036869;IPR001623;IPR001623	none	0.106218	no	no	no
UMAG_01328	yes	sr10468	IPR024084;IPR019818;IPR004434;IPR024084	GO:0004449; GO:0006099; GO:0055114; GO:0000287; GO:0016616; GO:0051287; GO:0055114; GO:0016616; GO:0055114	0.106218	no	no	no
UMAG_01329	yes	sr10469	IPR024084;IPR004434;IPR024084	GO:0004449; GO:0006099; GO:0055114; GO:0016616; GO:0055114	0.180976	no	no	no
UMAG_01330	yes	none	none	none	0.180976	no	no	no
UMAG_01331	yes	sr10470	IPR039600;IPR019414;IPR019451;IPR016024	none	0.180976	no	no	no
UMAG_01332	yes	sr10471	IPR000086;IPR015797;IPR000086	GO:0016787; GO:0016787	0.180976	no	no	no
UMAG_01333	yes	sr10473	IPR009851;IPR037202;IPR037859;IPR029012;IPR009851	GO:0032509; GO:0000813	0.180976	no	no	no
UMAG_01334	yes	sr16554	none	none	0.216403	no	yes	no
UMAG_01335	yes	sr10475	IPR009100;IPR006091;IPR037069;IPR009075;IPR036250;IPR013786	GO:0016627; GO:0055114; GO:0016627; GO:0055114; GO:0016627; GO:0055114; GO:0016627; GO:0050660; GO:0055114; GO:0016627; GO:0055114; GO:0016627; GO:0050660; GO:0055114	0.216403	no	no	no
UMAG_01338	yes	sr10481	IPR013320;IPR001870;IPR037353;IPR003877	GO:0005515; GO:0051568; GO:0048188	0.459971	yes	no	no
UMAG_01340	yes	sr10483	IPR019189	none	0.459971	yes	no	no
UMAG_01341	yes	sr10485	IPR027417;IPR003593;IPR003593;IPR003439;IPR003439;IPR027417;IPR032781;IPR017871;IPR003439;IPR003439	GO:0005524; GO:0016887; GO:0005524; GO:0016887	0.459971	yes	no	no
UMAG_01344	yes	sr10489	IPR004274;IPR036412;IPR027111;IPR004274;IPR004274;IPR023214	GO:0015031; GO:0005743; GO:0005744	0.113525	no	no	no
UMAG_01347	yes	sr10494	none	none	0.113525	no	no	no
UMAG_01350	yes	sr10499.2	IPR000644;IPR000644;IPR000644;IPR000644;IPR000644;IPR000644;IPR000644	none	0.105309	no	no	no
UMAG_01351	yes	sr10500.2	none	none	0.341708	no	no	no
UMAG_01355	yes	sr10507	IPR000717;IPR000717;IPR027528;IPR000717;IPR040750	GO:0003743; GO:0005737; GO:0005852	0.407734	yes	no	no
UMAG_01357	yes	sr10510	IPR023476;IPR002833;IPR042237	GO:0004045	0.407734	yes	no	no
UMAG_01359	yes	sr10513.2	IPR018823;IPR023244;IPR023244;IPR023244;IPR023244	none	0.407734	yes	no	no
UMAG_01360	yes	none	none	none	0.0368	no	no	no
UMAG_01361	yes	none	none	none	0.0368	no	no	no
UMAG_01362	yes	sr10515	none	none	0.3112	no	no	no
UMAG_01363	yes	sr10516	IPR005576;IPR041178;IPR041178;IPR041901;IPR036898	GO:0003899; GO:0006351; GO:0003899; GO:0006351	0.3112	no	no	no
UMAG_01364	yes	sr10517	IPR002041;IPR001806;IPR002041;IPR002041;IPR002041;IPR002041;IPR002041;IPR002041;IPR027417;IPR005225	GO:0003924; GO:0005525; GO:0003924; GO:0005525; GO:0006913; GO:0005525	0.3112	no	no	no
UMAG_01366	yes	sr10518	IPR000308;IPR000308;IPR000308;IPR000308;IPR000308;IPR000308;IPR036815;IPR023410;IPR036815;IPR023409;IPR000308;IPR000308;IPR023409;IPR023410	GO:0019904	0.3112	no	no	no
UMAG_01367	yes	sr10520	IPR008152;IPR008152;IPR012295;IPR016024;IPR002553;IPR013041;IPR017104;IPR009028;IPR003164;IPR011989	GO:0006886; GO:0016192; GO:0030117; GO:0006886; GO:0016192; GO:0030131; GO:0006886; GO:0016192; GO:0006886; GO:0016192; GO:0030117; GO:0035615; GO:0015031; GO:0072583; GO:0030122	0.3112	no	no	no
UMAG_01370	yes	sr10524	IPR013766;IPR013766;IPR036249;IPR005746	GO:0015035; GO:0006662; GO:0045454; GO:0045454	0.156555	no	no	no
UMAG_01371	yes	sr10525.2	IPR007991;IPR007991	none	0.156555	no	no	no
UMAG_01372	yes	sr10526	IPR027417;IPR014813	none	none	none	no	no
UMAG_01373	yes	sr10527.2	IPR022127;IPR022127	none	none	none	no	no
UMAG_01374	yes	sr10528	none	none	0.276559	no	no	no
UMAG_01375	yes	none	none	none	0.276559	no	yes	no
UMAG_01377	yes	sr10532	IPR036908;IPR036908;IPR007112;IPR036749	none	0.276559	no	yes	no
UMAG_01378	yes	sr10534	IPR000219;IPR035899;IPR035899;IPR000219;IPR000219;IPR035899;IPR001849;IPR011993;IPR000219	GO:0005089; GO:0035023	0.217427	no	no	no
UMAG_01379	yes	sr10535	IPR000223;IPR000223;IPR000223;IPR036286;IPR026730;IPR015927;IPR019757	GO:0008236; GO:0006508; GO:0016020; GO:0008236; GO:0016021; GO:0008233; GO:0006627	0.217427	no	no	no
UMAG_01381	yes	sr10538	IPR031355;IPR031355	none	0.229519	no	no	no
UMAG_01382	yes	sr10541	IPR036397;IPR012337	GO:0003676	0.229519	no	no	no
UMAG_01383	yes	sr10542	none	none	0.229519	no	no	no
UMAG_01386	yes	none	none	none	0.16997	no	no	no
UMAG_01387	yes	sr10547	none	none	0.16997	no	no	no
UMAG_01388	yes	sr12459	IPR029063;IPR019410	none	0.16997	no	no	no
UMAG_01389	yes	none	none	none	0.16997	no	no	no
UMAG_01390	yes	sr12460	IPR036910;IPR009071;IPR009071;IPR009071;IPR009071;IPR036910;IPR009071;IPR009071;IPR036910;IPR036910	none	0.0375993	no	no	no
UMAG_01391	yes	sr12461	IPR000222;IPR001932;IPR001932;IPR001932;IPR001932;IPR015655;IPR036457;IPR036457;IPR001932	GO:0043169; GO:0003824; GO:0004722; GO:0006470	0.0375993	no	no	no
UMAG_01392	yes	none	none	none	0.0375993	no	no	no
UMAG_01394	yes	none	none	none	none	none	no	no
UMAG_01397	yes	sr12464	IPR037431;IPR012337;IPR013520;IPR034920;IPR013520;IPR036397	GO:0003676; GO:0008408; GO:0006364	0.138562	no	no	no
UMAG_01402	yes	sr12470	IPR035904;IPR020541;IPR035904;IPR000453;IPR000453;IPR000453;IPR000453;IPR035904;IPR020541;IPR000453;IPR000453;IPR020541	GO:0004107; GO:0009073; GO:0004107; GO:0009073	0.196527	no	no	no
UMAG_01403	yes	sr12471	IPR027684;IPR016098;IPR012945;IPR017901	GO:0000902; GO:0007023	0.196527	no	no	no
UMAG_01405	yes	sr12473	IPR018556	none	0.196527	no	no	no
UMAG_01406	yes	none	IPR006694	GO:0005506; GO:0016491; GO:0008610; GO:0055114	0.141005	no	no	no
UMAG_01407	yes	sr12475	IPR004299	none	0.141005	no	no	no
UMAG_01408	yes	sr12476	IPR029030	none	0.141005	no	no	no
UMAG_01411	yes	sr12478	IPR008978;IPR008978;IPR002068	none	0.089041	no	no	no
UMAG_01414	yes	sr12481	IPR018222;IPR000504;IPR018222;IPR002075;IPR039539;IPR012677;IPR035979;IPR000504;IPR032710;IPR000504	GO:0003676; GO:0003676	0.406811	yes	no	no
UMAG_01415	yes	sr12482	IPR029069;IPR042171	none	0.406811	yes	no	no
UMAG_01417	yes	sr12484	IPR027539;IPR027539;IPR027539;IPR027539	GO:0007005; GO:0032865	0.406811	yes	no	no
UMAG_01418	yes	sr12485	IPR024882	GO:0008139; GO:0017056; GO:0006913; GO:0005643	0.174227	no	no	no
UMAG_01421	yes	sr12488	IPR013922;IPR036915	GO:0019901; GO:0000079	0.174227	no	no	no
UMAG_01422	yes	sr12489	IPR029058;IPR029058	none	0.174227	no	yes	no
UMAG_01424	yes	sr12491	IPR036396;IPR002401;IPR002401;IPR002401;IPR002401;IPR002401;IPR002401;IPR002401;IPR002401;IPR002401;IPR001128;IPR001128;IPR001128;IPR017972;IPR001128;IPR036396	GO:0005506; GO:0016705; GO:0020037; GO:0055114; GO:0005506; GO:0016705; GO:0020037; GO:0055114; GO:0016705; GO:0055114; GO:0005506; GO:0016705; GO:0020037; GO:0055114	0.170204	no	no	no
UMAG_01425	yes	sr12492	IPR014710;IPR011051;IPR005708;IPR005708;IPR005708	GO:0004411; GO:0006559; GO:0006570; GO:0055114	0.170204	no	no	no
UMAG_01426T0	no	none	IPR012312	none	0.170204	no	none	none
UMAG_01426T1	no	none	IPR012312	none	0.170204	no	none	none
UMAG_01427	yes	none	IPR023296;IPR023296	none	0.170204	no	yes	no
UMAG_01428	yes	sr12494	IPR029069	none	0.120729	no	no	no
UMAG_01429	yes	sr12497	IPR004688;IPR011541	GO:0015099; GO:0046872; GO:0035444; GO:0016021; GO:0015099; GO:0046872; GO:0035444; GO:0016021	0.120729	no	no	no
UMAG_01431	yes	sr12500	IPR011527;IPR011527;IPR003439;IPR003439;IPR011527;IPR003439;IPR036640;IPR036640;IPR011527;IPR017871;IPR003593;IPR003593;IPR003439;IPR027417;IPR017871;IPR036640;IPR036640;IPR027417	GO:0005524; GO:0016887; GO:0005524; GO:0042626; GO:0055085; GO:0016021; GO:0005524; GO:0016887; GO:0005524; GO:0016021	0.0395413	no	no	no
UMAG_01432	yes	sr12502	IPR016181;IPR019432	none	0.0395413	no	no	no
UMAG_01433	yes	sr12501	IPR014748;IPR001753;IPR018376;IPR029045	GO:0003824; GO:0003824	0.085283	no	no	no
UMAG_01434	yes	sr12503	IPR009081;IPR023213;IPR023213;IPR023213;IPR023213;IPR006162;IPR009081;IPR036736;IPR001242;IPR001242;IPR001242;IPR001242;IPR001242;IPR023213;IPR006162;IPR036736;IPR009081;IPR036736;IPR036736;IPR036736;IPR000873;IPR000873;IPR000873;IPR006162;IPR009081;IPR036736;IPR036736;IPR042099;IPR042099;IPR042099;IPR010071;IPR020845;IPR020845;IPR009081;IPR009081;IPR009081;IPR009081;IPR020806;IPR020806;IPR020806…	GO:0003824; GO:0031177	0.085283	no	no	no
UMAG_01435	yes	sr12504	IPR011701;IPR020846;IPR036259;IPR020846	GO:0055085; GO:0016021	0.0619767	no	no	no
UMAG_01436	yes	sr12505	IPR023213	none	0.0619767	no	no	no
UMAG_01437	yes	none	IPR019531	none	none	none	no	no
UMAG_01438	yes	sr12506	none	none	0.360752	yes	no	no
UMAG_01439	yes	none	IPR013112;IPR039261;IPR013121;IPR013130	GO:0016491; GO:0055114; GO:0016491; GO:0055114	0.360752	yes	no	no
UMAG_01441	yes	none	IPR036291;IPR008030	none	none	none	no	no
UMAG_01442	yes	none	IPR023352;IPR023352;IPR001129	none	none	none	no	no
UMAG_01443	yes	none	none	none	none	none	no	no
UMAG_01445	yes	sr12509	IPR001208;IPR008045;IPR008045;IPR008045;IPR008045;IPR008045;IPR031327;IPR041562;IPR027417;IPR033762;IPR027925;IPR001208;IPR001208;IPR001208;IPR001208;IPR001208;IPR001208;IPR008045;IPR018525;IPR012340;IPR008045;IPR031327	GO:0003677; GO:0005524; GO:0006270; GO:0003677; GO:0005524; GO:0006270; GO:1905775; GO:0005634; GO:0042555; GO:0003677; GO:0005524; GO:0006260	none	none	no	no
UMAG_01450	yes	sr12513	IPR039653;IPR006370;IPR030470;IPR000537;IPR006370;IPR006769	GO:0016765; GO:0016021; GO:0004659; GO:0016021	0.192962	no	no	no
UMAG_01454	yes	sr12518	IPR016024;IPR011989;IPR039717;IPR007205;IPR007206	none	0.151978	no	no	no
UMAG_01455	yes	none	none	none	0.151978	no	yes	no
UMAG_01456	yes	sr12519	IPR001138;IPR036864;IPR001138;IPR001138;IPR001138;IPR036864;IPR001138	GO:0000981; GO:0008270; GO:0006355; GO:0005634; GO:0000981; GO:0008270; GO:0006355; GO:0005634	0.151978	no	no	no
UMAG_01458	yes	sr12521	IPR036397;IPR006172;IPR006134;IPR042087;IPR017964;IPR012337;IPR006172;IPR006172;IPR006172;IPR006133;IPR025687;IPR023211	GO:0000166; GO:0003677; GO:0000166; GO:0003676; GO:0003887; GO:0000166; GO:0003676; GO:0003676	0.136681	no	no	no
UMAG_01462	yes	sr13534	IPR036770;IPR036770	none	0.388752	yes	no	no
UMAG_01463	yes	sr12526	IPR024054;IPR011488;IPR003029;IPR024054;IPR024055;IPR011488;IPR022967;IPR024055;IPR012340;IPR003029	GO:0003676; GO:0003723; GO:0003743	0.388752	yes	no	no
UMAG_01464	yes	sr12527	IPR013937;IPR003114;IPR003114;IPR003114	none	0.225136	no	no	no
UMAG_01465	yes	sr12528	IPR021520;IPR031357	GO:0016772	0.225136	no	no	no
UMAG_01466	yes	sr12529	IPR006089;IPR001199;IPR036400;IPR036250;IPR037069;IPR001199;IPR001199;IPR009075;IPR006091;IPR013786;IPR009100;IPR036400	GO:0003995; GO:0055114; GO:0016627; GO:0055114; GO:0016627; GO:0055114; GO:0016627; GO:0055114; GO:0016627; GO:0050660; GO:0055114; GO:0016627; GO:0055114; GO:0016627; GO:0050660; GO:0055114	0.225136	no	no	no
UMAG_01467	yes	sr12530	IPR031341;IPR011023;IPR023273;IPR023273;IPR023273;IPR029063;IPR023267;IPR023267;IPR023267;IPR023267;IPR023267;IPR001678;IPR001678	GO:0008168; GO:0003723; GO:0008757; GO:0006364; GO:0008168	0.221348	no	no	no
UMAG_01469	yes	sr12532	IPR000195;IPR035969;IPR000195;IPR000195;IPR035969	none	0.221348	no	no	no
UMAG_01470	yes	sr12533	IPR036866;IPR022712;IPR001279;IPR001279;IPR021718;IPR011108;IPR022712;IPR021718;IPR036866	none	0.21814	no	no	no
UMAG_01475	yes	sr12541	IPR014876;IPR037647	none	0.335064	no	no	no
UMAG_01476	yes	sr12542	IPR005829;IPR020846;IPR005828;IPR003663;IPR003663;IPR003663;IPR003663;IPR036259;IPR003663;IPR020846	GO:0022857; GO:0055085; GO:0016020; GO:0022857; GO:0055085; GO:0016021; GO:0005215; GO:0055085; GO:0016021	0.335064	no	no	no
UMAG_01478	yes	sr12546	IPR011765;IPR011249;IPR007863;IPR011249	GO:0003824; GO:0046872	none	none	no	no
UMAG_01479	yes	sr12561	IPR008979	none	none	none	no	no
UMAG_01481	yes	none	none	none	0.454894	yes	no	no
UMAG_01482	yes	sr12563	IPR001138;IPR001138;IPR036864;IPR036864;IPR001138;IPR001138	GO:0000981; GO:0008270; GO:0006355; GO:0005634; GO:0000981; GO:0008270; GO:0006355; GO:0005634	0.454894	yes	no	no
UMAG_01495	yes	sr12548	IPR023395;IPR023395;IPR023395;IPR002067;IPR002067;IPR002067;IPR002067;IPR002067;IPR018108;IPR018108;IPR018108;IPR018108;IPR018108;IPR018108	GO:0022857; GO:0055085	none	none	no	no
UMAG_01498	yes	sr12560	IPR001171;IPR018083	GO:0016020; GO:0016628; GO:0055114	0.00420208	no	no	no
UMAG_01499	yes	sr12559	none	none	0.00420208	no	no	no
UMAG_01501	yes	sr12557	IPR008313;IPR008313;IPR008313;IPR008928;IPR008313;IPR008313;IPR008313	GO:0003824	0.264665	no	yes	no
UMAG_01503	yes	sr12555	IPR033370	GO:0006891; GO:0017119	0.264665	no	no	no
UMAG_01504	yes	sr15116	IPR032454;IPR009072;IPR002119;IPR009072;IPR032458;IPR007125;IPR002119;IPR002119;IPR002119;IPR002119;IPR002119;IPR002119	GO:0003677; GO:0000786; GO:0005634; GO:0003677; GO:0000786; GO:0046982	none	none	no	no
UMAG_01505	yes	sr12552	IPR000558;IPR007125;IPR009072;IPR000558;IPR000558;IPR000558;IPR000558;IPR000558;IPR000558;IPR000558;IPR009072	GO:0003677; GO:0000786; GO:0003677; GO:0000786; GO:0046982	none	none	no	no
UMAG_01507	yes	sr12550	none	none	0.190202	no	no	no
UMAG_01508	yes	sr12575	IPR000425;IPR000425;IPR000425;IPR023271;IPR000425;IPR000425;IPR000425;IPR000425;IPR000425;IPR000425;IPR022357;IPR023271	GO:0015267; GO:0055085; GO:0016020	0.190202	no	no	no
UMAG_01510	yes	sr12579	IPR037475	GO:0034501; GO:0031617	0.246286	no	no	no
UMAG_01511	yes	sr12580	none	none	0.246286	no	no	no
UMAG_01512	yes	sr12581	IPR009448;IPR040525;IPR040693;IPR040497;IPR040692;IPR040694;IPR029044;IPR029044;IPR009448	GO:0003980; GO:0006486	0.283239	no	yes	no
UMAG_01513	yes	sr12881	IPR007112;IPR036908;IPR009009;IPR036908	none	0.283239	no	no	no
UMAG_01514	yes	sr12583	IPR017441;IPR000719;IPR008271;IPR011009;IPR000719;IPR000719	GO:0004672; GO:0005524; GO:0006468; GO:0004672; GO:0006468; GO:0005524	0.316582	no	no	no
UMAG_01515	yes	sr14583	IPR016639;IPR036249;IPR004045;IPR010987;IPR016639;IPR036282	GO:0005515; GO:0004364	0.316582	no	no	no
UMAG_01518	yes	sr12587	none	none	0.151777	no	no	no
UMAG_01519	yes	sr12588	none	none	0.115394	no	no	no
UMAG_01521	yes	sr12590	IPR004721;IPR004721;IPR002195;IPR004721;IPR006680;IPR002195;IPR004721;IPR032466;IPR004721	GO:0016812; GO:0004151; GO:0019856; GO:0016787	0.303629	no	no	no
UMAG_01522	yes	none	none	none	0.303629	no	no	no
UMAG_01523	yes	sr12463	IPR001766;IPR001766;IPR036390;IPR001766;IPR001766;IPR001766;IPR036388;IPR001766	GO:0003700; GO:0043565; GO:0006355	0.303629	no	no	no
UMAG_01524	yes	sr15409	none	none	0.303629	no	no	no
UMAG_01526T0	no	none	IPR006797;IPR006797;IPR037365	GO:0005758	0.365094	yes	none	none
UMAG_01526T1	no	none	IPR006797;IPR006797;IPR037365	GO:0005758	0.365094	yes	none	none
UMAG_01527	yes	sr12596	IPR036427;IPR001487;IPR036427	GO:0005515; GO:0005515	0.365094	yes	no	no
UMAG_01528	yes	sr12605	IPR020846;IPR036259;IPR020846;IPR011701	GO:0055085; GO:0016021	0.365094	yes	no	no
UMAG_01529	yes	sr12604	IPR003923;IPR000644;IPR000644;IPR003923;IPR003923;IPR003923;IPR003923;IPR003923	GO:0006352; GO:0005634	0.271861	no	no	no
UMAG_01530	yes	sr12602	IPR002319;IPR006195;IPR004529;IPR040725	GO:0000049; GO:0004812; GO:0005524; GO:0043039; GO:0000166; GO:0004826; GO:0005524; GO:0006432; GO:0005737	0.271861	no	no	no
UMAG_01531	yes	sr12601	IPR001494;IPR011989;IPR001494;IPR016024;IPR001494	GO:0008536; GO:0006886	0.271861	no	no	no
UMAG_01532	yes	sr12600	IPR000467;IPR040169;IPR040169;IPR040169;IPR000467	GO:0003676	0.271861	no	no	no
UMAG_01533	yes	sr12599	IPR000182;IPR000182;IPR016181	none	0.207902	no	no	no
UMAG_01534	yes	sr12598	none	none	0.207902	no	no	no
UMAG_01535	yes	sr12597	IPR011990;IPR007317;IPR007317	GO:0045048; GO:0005515	0.207902	no	no	no
UMAG_01539	yes	sr12611	none	none	0.501011	yes	no	no
UMAG_01540	yes	sr12612	IPR036188;IPR036188;IPR036188	none	0.501011	yes	no	no
UMAG_01544	yes	sr12616	IPR000719;IPR011009;IPR000719;IPR008271;IPR017441;IPR000719	GO:0004672; GO:0005524; GO:0006468; GO:0004672; GO:0006468; GO:0005524	0.32337	no	no	no
UMAG_01547	yes	sr12619	IPR001753;IPR036477;IPR029045	GO:0003824; GO:0016742; GO:0009058	0.293599	no	no	no
UMAG_01549	yes	sr12621	IPR027532;IPR031468;IPR019411;IPR027532	GO:0007005; GO:0045040; GO:0032865; GO:0008289	0.296338	no	no	no
UMAG_01550	yes	sr12622	IPR007785;IPR007785;IPR031838;IPR007785	GO:0051536; GO:0016226; GO:0005737	0.296338	no	no	no
UMAG_01551	yes	sr12623	IPR029063;IPR013216;IPR022238;IPR039769	GO:0008168; GO:0016435; GO:0070476; GO:0016435; GO:0070476	0.296338	no	no	no
UMAG_01552	yes	sr12624	IPR005654;IPR005654;IPR001623;IPR036869;IPR036869;IPR001623;IPR001623;IPR001623;IPR001623;IPR001623;IPR001623;IPR027417;IPR005654	GO:0005524	0.296338	no	no	no
UMAG_01553	yes	sr12625	IPR029615	none	0.216367	no	yes	no
UMAG_01554	yes	sr12626	none	none	0.216367	no	no	no
UMAG_01556	yes	sr12628	IPR001138;IPR001138;IPR001138;IPR036864;IPR001138;IPR036864;IPR007219;IPR007219;IPR001138	GO:0000981; GO:0008270; GO:0006355; GO:0005634; GO:0003677; GO:0008270; GO:0006351; GO:0005634; GO:0000981; GO:0008270; GO:0006355; GO:0005634	0.216367	no	no	no
UMAG_01558	yes	sr12630	none	none	0.210642	no	no	no
UMAG_01559	yes	sr12631	IPR019328;IPR029058;IPR029058;IPR029058;IPR029058;IPR001375;IPR001375	GO:0008236; GO:0006508; GO:0017176	0.210642	no	no	no
UMAG_01560	yes	sr12632	IPR036961;IPR019821;IPR001752;IPR001752;IPR001752;IPR001752;IPR001752;IPR001752;IPR027417;IPR001752;IPR027640	GO:0003777; GO:0005524; GO:0008017; GO:0007018; GO:0003777; GO:0005524; GO:0007018; GO:0003777; GO:0007018	0.306873	no	no	no
UMAG_01561	yes	sr12633	IPR005140;IPR038069;IPR042226;IPR029064;IPR005142;IPR029064;IPR004405;IPR005140;IPR005141;IPR004405	GO:0070481; GO:0070966; GO:0071025	0.306873	no	no	no
UMAG_01564	yes	sr12637	IPR006614;IPR010482	GO:0016021	0.321631	no	no	no
UMAG_01565	yes	sr12638	IPR019540;IPR019540	GO:0016255; GO:0042765	0.321631	no	no	no
UMAG_01566	yes	sr13001	none	none	0.321631	no	no	no
UMAG_01567	yes	sr12640	IPR036812;IPR020471;IPR020471;IPR020471;IPR020471;IPR020471;IPR018170;IPR020471;IPR018170;IPR020471;IPR023210;IPR036812;IPR023210	GO:0016491; GO:0055114; GO:0016491; GO:0055114	0.321631	no	no	no
UMAG_01568	yes	sr10075	none	none	0.321631	no	no	no
UMAG_01569	yes	sr12642	IPR018820	none	0.153785	no	no	no
UMAG_01573	yes	sr12648	IPR001138;IPR001138;IPR036864;IPR001138;IPR001138;IPR036864	GO:0000981; GO:0008270; GO:0006355; GO:0005634; GO:0000981; GO:0008270; GO:0006355; GO:0005634	0.0936423	no	no	no
UMAG_01574	yes	sr12649	IPR019412;IPR019412;IPR011990	GO:0005515	0.0766701	no	no	no
UMAG_01576	yes	sr12651	IPR001447;IPR038765;IPR001447	GO:0016407	0.0766701	no	no	no
UMAG_01577	yes	sr12652	IPR036322;IPR001680;IPR001680;IPR001680;IPR001680;IPR001680;IPR001680;IPR017986;IPR015943	GO:0005515; GO:0005515; GO:0005515; GO:0005515	0.0766701	no	no	no
UMAG_01578	yes	sr12653	IPR019134;IPR018816	GO:0005515	0.280124	no	no	no
UMAG_01580	yes	sr12655	IPR000731;IPR003392;IPR003392;IPR032190	GO:0016021	0.280124	no	no	no
UMAG_01584	yes	none	none	none	none	none	no	no
UMAG_01595	yes	sr12658	IPR010997;IPR005574;IPR006590;IPR038846;IPR038324	GO:0006352; GO:0030880; GO:0000166; GO:0003824; GO:0044237; GO:0006384; GO:0005666	0.281198	no	no	no
UMAG_01597	yes	sr12660	IPR001289;IPR001289;IPR001289;IPR001289	GO:0003700; GO:0006355	0.281198	no	no	no
UMAG_01599	yes	sr12663	IPR001753;IPR029045	GO:0003824	0.175741	no	no	no
UMAG_01604	yes	sr12670	IPR017853	none	0.283349	no	no	no
UMAG_01605	yes	sr12671	IPR027417;IPR004582	GO:0006281; GO:0005634	0.166345	no	no	no
UMAG_01606	yes	sr12672	IPR013713;IPR001494;IPR001494;IPR016024;IPR001494;IPR011989	GO:0008536; GO:0006886; GO:0006886	0.166345	no	no	no
UMAG_01607	yes	sr12673	IPR002848;IPR002848;IPR016068;IPR033956;IPR036081;IPR033956;IPR016069	GO:0043565; GO:0043565; GO:0043565; GO:0003697; GO:0003723; GO:0016070; GO:0043565	0.166345	no	no	no
UMAG_01608	yes	sr12674	IPR016095;IPR028364;IPR028364;IPR023674	none	0.166345	no	no	no
UMAG_01610	yes	sr12676	IPR036866;IPR025638	none	0.140203	no	no	no
UMAG_01612	yes	sr12678	IPR000591;IPR036388;IPR000591;IPR027244;IPR000591;IPR036390;IPR027244	GO:0035556; GO:0005096	0.180881	no	no	no
UMAG_01613	yes	sr12679	IPR000326;IPR026841	none	0.180881	no	no	no
UMAG_01614	yes	sr12680	IPR027842	none	0.180881	no	no	no
UMAG_01615	yes	sr12690	none	none	0.157605	no	no	no
UMAG_01616	yes	sr12689	IPR026569;IPR001383;IPR037147;IPR034704;IPR001383;IPR026569	GO:0003735; GO:0006412; GO:0005840; GO:0003735; GO:0003735	0.157605	no	no	no
UMAG_01617	yes	sr12688	IPR007109;IPR007109;IPR007109	none	0.157605	no	no	no
UMAG_01619	yes	sr12686	IPR002048;IPR000447;IPR000447;IPR000447;IPR000447;IPR000447;IPR000447;IPR038299;IPR036188;IPR000447;IPR002048;IPR002048;IPR011992;IPR002048;IPR018247;IPR031656;IPR036188;IPR006076;IPR002048;IPR002048;IPR000447;IPR000447	GO:0004368; GO:0006072; GO:0055114; GO:0009331; GO:0005509; GO:0016491; GO:0055114	0.157605	no	no	no
UMAG_01621	yes	sr12683	IPR004838;IPR015424;IPR015422;IPR004839	GO:0003824; GO:0030170; GO:0009058; GO:0030170; GO:0009058; GO:0003824	none	none	no	no
UMAG_01623	yes	sr12681	IPR000182;IPR016181;IPR000182	none	0.401079	yes	no	no
UMAG_01624	yes	sr12691	IPR029006;IPR036175;IPR036465;IPR012990;IPR006896;IPR036180;IPR037550;IPR037364;IPR006895;IPR007123;IPR036174;IPR036465;IPR006900	GO:0008270; GO:0006886; GO:0006888; GO:0030127; GO:0006886; GO:0006888; GO:0030127; GO:0006886; GO:0006888; GO:0030127; GO:0008270; GO:0006886; GO:0006888; GO:0030127; GO:0006886; GO:0006888; GO:0030127; GO:0090114; GO:0030127	0.401079	yes	no	no
UMAG_01626	yes	sr12694	IPR001680;IPR001680;IPR001680;IPR015943;IPR001680;IPR019775;IPR001680;IPR036322	GO:0005515; GO:0005515; GO:0005515	0.117285	no	no	no
UMAG_01627	yes	sr12695	IPR016142;IPR010109;IPR002020;IPR002020;IPR002020;IPR002020;IPR002020;IPR002020;IPR002020;IPR036969;IPR002020;IPR019810;IPR016143	GO:0046912; GO:0004108; GO:0006101; GO:0046912; GO:0006099; GO:0046912	0.117285	no	no	no
UMAG_01628	yes	sr12696	IPR039897;IPR000727;IPR039899;IPR000727	GO:0015031; GO:0030173	0.221168	no	no	no
UMAG_01632	yes	sr12700	none	none	0.459767	yes	yes	no
UMAG_01634	yes	sr12702	IPR039547;IPR000196;IPR035970;IPR000196;IPR015972;IPR033935;IPR000196;IPR023638	GO:0003735; GO:0006412; GO:0005840; GO:0003735; GO:0006412; GO:0005840; GO:0003735; GO:0022625; GO:0003735; GO:0006412; GO:0005840; GO:0003723; GO:0003735; GO:0022625	0.459767	yes	no	no
UMAG_01637T0	no	none	IPR011012	none	0.240529	no	none	none
UMAG_01637T1	no	none	IPR001388;IPR010908;IPR001388;IPR010908;IPR011012;IPR010908	GO:0016192; GO:0016021	0.240529	no	none	none
UMAG_01638	yes	sr12706	IPR025204	none	0.240529	no	no	no
UMAG_01639	yes	sr12707	IPR026899;IPR003440;IPR026899	GO:0003843; GO:0006075; GO:0000148; GO:0016020	0.240529	no	no	no
UMAG_01640	yes	sr12708	IPR004886;IPR012946;IPR004886;IPR012946;IPR017853	none	0.268598	no	yes	no
UMAG_01641	yes	sr12709	IPR022764;IPR035952;IPR002610	GO:0004252; GO:0006508; GO:0016021; GO:0004252; GO:0016021	0.268598	no	no	no
UMAG_01643	yes	sr14633	IPR020849;IPR005225;IPR001806;IPR027417;IPR020849	GO:0003924; GO:0005525; GO:0005525; GO:0005525; GO:0007165; GO:0016020	none	none	no	no
UMAG_01645	yes	sr12713	IPR039431;IPR023175;IPR041212	none	0.190135	no	no	no
UMAG_01646	yes	sr12714	IPR001208;IPR001208;IPR001208;IPR001208;IPR001208;IPR027925;IPR031327;IPR018525;IPR041562;IPR008047;IPR008047;IPR008047;IPR008047;IPR008047;IPR033762;IPR012340;IPR001208;IPR001208;IPR008047;IPR031327;IPR027417	GO:0003677; GO:0005524; GO:0006270; GO:0003677; GO:0003678; GO:0005524; GO:0006270; GO:0042555; GO:0003677; GO:0005524; GO:0006260	0.190135	no	no	no
UMAG_01647	yes	sr12715	IPR024977;IPR001680;IPR001680;IPR001680;IPR001680;IPR001680;IPR001680;IPR001680;IPR001680;IPR033010;IPR015943;IPR001680;IPR036322;IPR019775;IPR017986;IPR001680;IPR001680	GO:0005515; GO:0005515; GO:0005515; GO:0010997; GO:0097027; GO:1904668; GO:0005515	0.190135	no	no	no
UMAG_01648	yes	sr12716	IPR021900	none	0.0974867	no	no	no
UMAG_01649	yes	sr16145	IPR000571;IPR000571;IPR000571;IPR036855	GO:0046872; GO:0046872	0.0974867	no	no	no
UMAG_01650	yes	sr12718	IPR018819	none	0.0974867	no	no	no
UMAG_01651	yes	sr12520	IPR005225;IPR027417;IPR001806	GO:0003924; GO:0005525; GO:0005525	0.357405	no	no	no
UMAG_01652	yes	sr12720	IPR011989;IPR021843;IPR016024;IPR016024;IPR032430;IPR035309;IPR021133	GO:0016504; GO:0070577; GO:0070628	0.357405	no	no	no
UMAG_01653	yes	sr12721	IPR003663;IPR003663;IPR003663;IPR005829;IPR036259;IPR020846;IPR005828;IPR020846	GO:0022857; GO:0055085; GO:0016020; GO:0022857; GO:0055085; GO:0016021; GO:0005215; GO:0055085; GO:0016021	0.357405	no	no	no
UMAG_01654	yes	sr12722	IPR018814;IPR018814	none	0.246324	no	no	no
UMAG_01656	yes	sr12725	IPR020846;IPR003663;IPR036259;IPR003663;IPR003663;IPR003663;IPR003663;IPR003663;IPR005829;IPR005828;IPR020846	GO:0022857; GO:0055085; GO:0016020; GO:0022857; GO:0055085; GO:0016021; GO:0005215; GO:0055085; GO:0016021	0.348983	no	no	no
UMAG_01657	yes	sr12726	none	none	0.348983	no	no	no
UMAG_01658	yes	sr12727	IPR036388;IPR040114;IPR000717;IPR000717	none	0.348983	no	no	no
UMAG_01659	yes	sr12728	none	none	0.143231	no	no	no
UMAG_01660	yes	sr12729	none	none	0.143231	no	no	no
UMAG_01661	yes	none	none	none	0.143231	no	no	no
UMAG_01662	yes	sr12731	IPR017441;IPR008271;IPR011009;IPR000719;IPR000719;IPR000719	GO:0004672; GO:0005524; GO:0006468; GO:0004672; GO:0006468; GO:0005524	0.264217	no	no	no
UMAG_01663	yes	sr12732	IPR034962;IPR001781;IPR001781;IPR001781;IPR001781;IPR001781;IPR001781	GO:0035023	0.264217	no	no	no
UMAG_01664	yes	sr12733	IPR020550;IPR006239;IPR000760;IPR020583	GO:0046854; GO:0008441; GO:0006790; GO:0046854	0.264217	no	no	no
UMAG_01665	yes	sr12737	none	none	0.264217	no	no	no
UMAG_01667	yes	sr12734	IPR013087;IPR013087;IPR013087;IPR036236;IPR013087;IPR013087;IPR013087;IPR013087	GO:0003676	0.214828	no	no	no
UMAG_01668	yes	sr12738	IPR019453;IPR032914;IPR019452;IPR001180;IPR036322	GO:0016192; GO:0005515	0.214828	no	no	no
UMAG_01669	yes	sr12739	IPR007330;IPR003959;IPR015415;IPR041569;IPR003960;IPR007330;IPR027417;IPR003593;IPR036181	GO:0005524; GO:0005524	0.15513	no	no	no
UMAG_01670	yes	sr12740	IPR011989;IPR001494;IPR013598;IPR001494;IPR016024;IPR001494	GO:0008536; GO:0006886	0.15513	no	no	no
UMAG_01671	yes	sr12741	IPR001452;IPR036028;IPR001452;IPR001452;IPR001452;IPR001452;IPR001452;IPR007461;IPR033643;IPR001452	GO:0005515; GO:0005515	0.258473	no	no	no
UMAG_01672	yes	sr12742	IPR033847;IPR003781;IPR005810;IPR016102;IPR016102;IPR036291;IPR017440;IPR005811;IPR005810;IPR003781;IPR005810	GO:0048037; GO:0003824; GO:0003824	0.258473	no	no	no
UMAG_01673	yes	sr12743	IPR017986;IPR001680;IPR007148;IPR036322;IPR015943	GO:0005515; GO:0005515; GO:0005515; GO:0005515	0.258473	no	no	no
UMAG_01677	yes	sr12748	none	none	0.184035	no	no	no
UMAG_01679	yes	sr12749	IPR001208;IPR012340;IPR003593;IPR001208;IPR001208;IPR001208;IPR001208;IPR001208;IPR001208;IPR008046;IPR008046;IPR008046;IPR008046;IPR008046;IPR027925;IPR027417;IPR033762;IPR041562;IPR031327;IPR031327	GO:0003677; GO:0005524; GO:0006270; GO:0003677; GO:0005524; GO:0006270; GO:0042555	0.010801	no	no	no
UMAG_01680	yes	sr12750	IPR000225;IPR000225;IPR000225;IPR000225;IPR016024;IPR016024;IPR038739;IPR011989	GO:0005515	0.010801	no	no	no
UMAG_01682	yes	sr12752	IPR008409;IPR008409	GO:0006397	0.0773128	no	no	no
UMAG_01683	yes	sr12753	none	none	0.0773128	no	no	no
UMAG_01684	yes	sr12754	IPR010686;IPR010686	none	0.0773128	no	no	no
UMAG_01686	yes	sr12757	IPR000644;IPR000644;IPR000644;IPR000270;IPR000644;IPR000644;IPR000644;IPR000644;IPR000644;IPR000644;IPR000644;IPR000644	GO:0005515	0.162452	no	no	no
UMAG_01687	yes	sr13522	IPR006073;IPR006073;IPR006073;IPR006073;IPR027417;IPR005225;IPR006074;IPR012676;IPR031167;IPR012675;IPR006073;IPR031662;IPR004095	GO:0005525; GO:0005525; GO:0005525; GO:0005525	0.162452	no	no	no
UMAG_01688	yes	sr12759	IPR032710;IPR005637;IPR018222;IPR005637;IPR032675;IPR005637;IPR005637;IPR009060;IPR030217	GO:0051028; GO:0005634; GO:0005515	0.162452	no	no	no
UMAG_01689	yes	sr11273	none	none	0.162452	no	yes	no
UMAG_01690	yes	sr12761	none	none	0.162452	no	yes	no
UMAG_01691	yes	sr12762	IPR027417;IPR013986;IPR000212;IPR027417;IPR014017;IPR014017;IPR014017;IPR014016;IPR034739	GO:0003677; GO:0004003; GO:0005524; GO:0005524; GO:0005524; GO:0016787; GO:0005524	0.078961	no	no	no
UMAG_01692	yes	sr12763	IPR001926;IPR036052;IPR000634	GO:0030170; GO:0006520	0.078961	no	no	no
UMAG_01694	yes	sr12766	none	none	0.184835	no	no	no
UMAG_01695	yes	none	none	none	0.184835	no	yes	no
UMAG_01696	yes	sr12768	none	none	0.114898	no	no	no
UMAG_01697	yes	sr12769	IPR014397;IPR006162;IPR036736;IPR036736;IPR000873;IPR036291;IPR010080;IPR042099;IPR013120;IPR010071;IPR010080;IPR020806;IPR009081;IPR020845;IPR009081	GO:0003824; GO:0004043; GO:0009085; GO:0031177	0.114898	no	no	no
UMAG_01698	yes	sr10997.2	none	none	0.0704366	no	no	no
UMAG_01699	yes	sr12771	IPR012469;IPR012469	none	0.0704366	no	no	no
UMAG_01700	yes	sr12772	IPR013032;IPR017871;IPR003593;IPR013525;IPR027417;IPR003439;IPR003439;IPR013032	GO:0005524; GO:0016887; GO:0016020; GO:0005524; GO:0016887	0.0754102	no	no	no
UMAG_01701	yes	sr12773	none	none	0.0754102	no	no	no
UMAG_01702	yes	sr12774	IPR012312	none	0.0754102	no	no	no
UMAG_01703	yes	sr12775	IPR032675;IPR001611;IPR032675;IPR001611;IPR001611;IPR032675;IPR001611;IPR001611;IPR001611;IPR003591;IPR003591;IPR003591;IPR003591;IPR003591;IPR003591;IPR001611;IPR001611;IPR001611;IPR001611	GO:0005515	0.0754102	no	no	no
UMAG_01705	yes	sr12778	IPR027706	none	0.0516561	no	yes	no
UMAG_01706	yes	sr12779	IPR019327	none	0.251314	no	no	no
UMAG_01708	yes	sr12783	IPR001342;IPR022697;IPR036291;IPR005106	GO:0006520; GO:0055114; GO:0016491; GO:0050661; GO:0055114; GO:0004412	0.251314	no	no	no
UMAG_01709	yes	sr12784	IPR015158;IPR037393	none	0.251314	no	no	no
UMAG_01710	yes	sr12785	IPR010158;IPR010158;IPR002933;IPR010158;IPR036264;IPR010158	GO:0016787; GO:0016813	0.251314	no	no	no
UMAG_01711	yes	sr12786	IPR036188;IPR000172;IPR012132;IPR007867;IPR036188;IPR000172;IPR000172	GO:0016614; GO:0050660; GO:0055114; GO:0016614; GO:0055114; GO:0016614; GO:0050660; GO:0055114	0.251314	no	no	no
UMAG_01712	yes	sr12787	IPR029058;IPR002925;IPR029058	GO:0016787	0.211396	no	no	no
UMAG_01713	yes	sr12788	none	none	0.211396	no	no	no
UMAG_01714	yes	sr12789	IPR036188;IPR036188;IPR036188;IPR036188;IPR020946	GO:0004499; GO:0050660; GO:0050661; GO:0055114	0.211396	no	no	no
UMAG_01716	yes	sr12791	IPR022036;IPR022036;IPR022036	none	0.328104	no	no	no
UMAG_01717	yes	sr12792	none	none	0.328104	no	no	no
UMAG_01718	yes	sr12793	IPR004547;IPR037171;IPR004547;IPR018321;IPR004547;IPR004547;IPR006148	GO:0004342; GO:0006044; GO:0005975; GO:0004342; GO:0006044	0.328104	no	no	no
UMAG_01720	yes	sr12795	IPR036900;IPR016055;IPR016055;IPR016066;IPR005845;IPR016055;IPR005844;IPR005843;IPR005841;IPR005841;IPR005841;IPR005846	GO:0016868; GO:0005975; GO:0016868; GO:0071704; GO:0016868; GO:0005975; GO:0005975; GO:0016868; GO:0005975; GO:0016868; GO:0005975; GO:0000287; GO:0016868; GO:0071704	0.0223374	no	no	no
UMAG_01721	yes	sr12796	IPR029058;IPR002921;IPR029058	GO:0006629	0.0223374	no	no	no
UMAG_01722	yes	sr12797	IPR010856;IPR010856;IPR027443	none	0.0223374	no	no	no
UMAG_01723	yes	sr12798	IPR001128;IPR001128;IPR001128;IPR001128;IPR001128;IPR002401;IPR002401;IPR002401;IPR002401;IPR017972;IPR036396;IPR036396	GO:0005506; GO:0016705; GO:0020037; GO:0055114; GO:0005506; GO:0016705; GO:0020037; GO:0055114; GO:0016705; GO:0055114; GO:0005506; GO:0016705; GO:0020037; GO:0055114	0.0280299	no	no	no
UMAG_01724	yes	sr12799	none	none	0.0280299	no	no	no
UMAG_01725	yes	sr12800	none	none	0.0280299	no	yes	no
UMAG_01726	yes	sr12801	IPR002891;IPR002891;IPR027417;IPR002891	GO:0004020; GO:0005524; GO:0000103	0.0280299	no	no	no
UMAG_01728	yes	sr12803	IPR002579;IPR028427;IPR006311;IPR002579;IPR002579;IPR011057	GO:0033743; GO:0055114; GO:0016671; GO:0006979; GO:0030091	0.318464	no	no	no
UMAG_01729	yes	sr12804	IPR036322;IPR019775;IPR001680;IPR001680;IPR001680;IPR001680;IPR001680;IPR001680;IPR001680;IPR015943;IPR017986;IPR001680	GO:0005515; GO:0005515; GO:0005515; GO:0005515	0.318464	no	no	no
UMAG_01730	yes	sr12805	IPR015943;IPR036322;IPR001680;IPR001680;IPR001680;IPR001680	GO:0005515; GO:0005515; GO:0005515	0.318464	no	no	no
UMAG_01731	yes	sr12806	none	none	0.318464	no	no	no
UMAG_01732	yes	sr12807	IPR000629;IPR011545;IPR001650;IPR027417;IPR014001;IPR014001;IPR001650;IPR014014;IPR001650;IPR001650	GO:0003676; GO:0005524	0.318464	no	no	no
UMAG_01733	yes	sr12808	IPR002347;IPR036291;IPR002347;IPR002347	none	0.417883	yes	no	no
UMAG_01734	yes	sr12809	none	none	0.417883	yes	yes	no
UMAG_01735	yes	sr12810	IPR001806;IPR005225;IPR027417;IPR041819	GO:0003924; GO:0005525; GO:0005525; GO:0003924; GO:0032482	0.417883	yes	no	no
UMAG_01736	yes	sr12811	IPR006575;IPR040213;IPR006575;IPR016135;IPR016135;IPR006575	GO:0005515	0.417883	yes	no	no
UMAG_01737	yes	sr12812	IPR004254;IPR004254	GO:0016021	0.417883	yes	no	no
UMAG_01738	yes	sr16711	none	none	0.417883	yes	no	no
UMAG_01739	yes	sr12814	none	none	0.546589	yes	yes	no
UMAG_01742	yes	sr12818	IPR036570;IPR036570;IPR003511	none	0.546589	yes	no	no
UMAG_01746	yes	sr12822	none	none	0.135349	no	no	no
UMAG_01747	yes	sr12823	IPR002539;IPR029069;IPR039569;IPR029069	none	0.136315	no	no	no
UMAG_01748	yes	sr12824	IPR001452;IPR001452;IPR001452;IPR001452;IPR001452;IPR001452;IPR027267;IPR027267;IPR001452;IPR004148;IPR036028;IPR004148;IPR004148	GO:0005515; GO:0005515; GO:0005737; GO:0005515	0.136315	no	no	no
UMAG_01750	yes	sr12826	IPR023296;IPR023296;IPR006710	GO:0004553; GO:0005975	0.136315	no	no	no
UMAG_01752	yes	sr12828	IPR019410;IPR029063	none	0.136315	no	no	no
UMAG_01753	yes	sr12831	IPR023210;IPR020471;IPR020471;IPR020471;IPR020471;IPR020471;IPR020471;IPR023210;IPR018170;IPR036812;IPR020471;IPR018170;IPR036812	GO:0016491; GO:0055114; GO:0016491; GO:0055114	0.135985	no	no	no
UMAG_01755	yes	sr12833	none	none	0.135985	no	no	no
UMAG_01756	yes	sr12834	IPR006043	GO:0022857; GO:0055085; GO:0016020	0.135985	no	no	no
UMAG_01757	yes	none	none	none	0.0995515	no	no	no
UMAG_01758	yes	none	IPR003593;IPR003593;IPR003439;IPR036640;IPR027417;IPR003439;IPR011527;IPR011527;IPR003439;IPR003439;IPR027417;IPR011527;IPR011527;IPR036640;IPR036640;IPR036640;IPR017871;IPR017871	GO:0005524; GO:0016887; GO:0005524; GO:0042626; GO:0055085; GO:0016021; GO:0005524; GO:0016887; GO:0005524; GO:0016021	0.0995515	no	no	no
UMAG_01759	yes	sr12836	IPR008253	GO:0016020	0.045621	no	no	no
UMAG_01761	yes	sr12839	IPR001611;IPR032675;IPR001611;IPR032675;IPR001611;IPR001611;IPR001611;IPR003591;IPR003591;IPR003591;IPR003591;IPR001611;IPR001611	GO:0005515	0.045621	no	no	no
UMAG_01762	yes	sr12840	IPR002293	GO:0022857; GO:0055085; GO:0016020	0.045621	no	no	no
UMAG_01763	yes	sr12841	IPR025762;IPR019050	none	0.0667245	no	no	no
UMAG_01765	yes	sr12843	IPR001623;IPR001305;IPR036869;IPR018253;IPR001623;IPR036869;IPR001623;IPR001623;IPR001623;IPR001623;IPR036410;IPR001623;IPR008971;IPR002939;IPR001305;IPR001305;IPR001623;IPR012724;IPR008971	GO:0031072; GO:0051082; GO:0051082; GO:0006457; GO:0005524; GO:0051082; GO:0006457; GO:0009408	0.0667245	no	no	no
UMAG_01768	yes	sr12846	IPR032979;IPR005201	GO:0033925; GO:0005737; GO:0033925	0.0667245	no	no	no
UMAG_01771	yes	sr12849	IPR036291;IPR003781	GO:0048037	none	none	no	no
UMAG_01772	yes	sr12850	IPR008183;IPR014718;IPR011013	GO:0016853; GO:0005975; GO:0003824; GO:0030246; GO:0005975; GO:0030246	none	none	yes	no
UMAG_01773	yes	sr12851	IPR010699	none	0.196749	no	no	no
UMAG_01774	yes	sr12852	IPR005887;IPR008928;IPR041371;IPR012939;IPR014718	GO:0003824; GO:0030246	0.196749	no	yes	no
UMAG_01775	yes	sr12853	IPR004104;IPR000683;IPR036291	GO:0016491; GO:0016491; GO:0055114	0.196749	no	no	no
UMAG_01776	yes	sr12854	IPR016071;IPR016071;IPR016071;IPR016071	none	0.196749	no	no	no
UMAG_01777	yes	sr12855	IPR016817;IPR006603;IPR006603;IPR016817;IPR036259;IPR006603;IPR006603	none	0.196749	no	no	no
UMAG_01778	yes	sr15974	none	none	none	none	yes	no
UMAG_01779	yes	sr20008	none	none	none	none	no	no
UMAG_01782	yes	sr12860	IPR023395;IPR023395;IPR018108;IPR018108;IPR018108;IPR018108;IPR018108;IPR018108;IPR023395	none	0.213016	no	no	no
UMAG_01783	yes	sr12861	IPR001910;IPR023186;IPR036452;IPR036452	none	0.213016	no	no	no
UMAG_01784	yes	sr12862	IPR000889;IPR000889;IPR000889;IPR000889;IPR000889;IPR036249;IPR029759;IPR000889;IPR029760;IPR000889;IPR000889	GO:0004602; GO:0006979; GO:0055114	0.213016	no	no	no
UMAG_01785	yes	sr12863	none	none	0.213016	no	no	no
UMAG_01786	yes	sr12864	none	none	0.213016	no	no	no
UMAG_01787	yes	sr12865	IPR036589;IPR036589;IPR036589;IPR036589;IPR003726;IPR003726	none	0.213016	no	no	no
UMAG_01788	yes	sr12866	IPR011330;IPR002509;IPR002509	GO:0016810; GO:0005975; GO:0003824; GO:0005975	0.0772835	no	yes	no
UMAG_01789	yes	sr12867	IPR005352;IPR005352	GO:0016021	0.0772835	no	no	no
UMAG_01790	yes	sr12868	IPR029319;IPR012340;IPR012310;IPR016059	GO:0003910; GO:0005524; GO:0006281; GO:0006310; GO:0003909; GO:0051103	0.0772835	no	no	no
UMAG_01791	yes	sr12869	IPR029058;IPR029058;IPR029058;IPR013094;IPR013094;IPR033140;IPR002168	GO:0016787; GO:0016787	0.226811	no	no	no
UMAG_01792	yes	sr12870	IPR013920	none	0.226811	no	no	no
UMAG_01793	yes	sr12871	IPR023210;IPR036812;IPR036812;IPR023210	none	0.226811	no	no	no
UMAG_01794	yes	sr12872	IPR001365;IPR006650;IPR032466	GO:0019239; GO:0019239; GO:0009168	0.226811	no	no	no
UMAG_01795	yes	sr12873	IPR027417	none	0.226811	no	no	no
UMAG_01796	yes	none	none	none	0.224316	no	yes	no
UMAG_01797	yes	sr12874	IPR008521;IPR008521	GO:0015095; GO:0015693; GO:0016021	0.224316	no	no	no
UMAG_01799	yes	sr12876	IPR002913;IPR023393;IPR002913	GO:0008289	0.224316	no	no	no
UMAG_01800	yes	sr12877	IPR036563;IPR003448;IPR028888;IPR036563;IPR003448	GO:0006777; GO:0030366; GO:0006777; GO:0005829; GO:0019008; GO:0006777	0.224316	no	no	no
UMAG_01802	yes	sr12879	IPR036356;IPR017937;IPR011679;IPR036249;IPR005788;IPR005788;IPR036356;IPR013766;IPR013766;IPR013766;IPR011679;IPR017937;IPR036249;IPR013766	GO:0016853; GO:0005783; GO:0045454; GO:0045454	none	none	no	no
UMAG_01803	yes	sr12880	IPR013946	none	none	none	no	no
UMAG_01804	yes	sr13980	IPR015421;IPR004839;IPR015424	GO:0030170; GO:0009058; GO:0003824	0.196099	no	no	no
UMAG_01805	yes	sr12882	IPR019402	none	0.196099	no	no	no
UMAG_01808	yes	sr12885	IPR036774;IPR017905;IPR039799;IPR017905;IPR036774	GO:0016972; GO:0055114; GO:0016972; GO:0055114; GO:0016971	none	none	no	no
UMAG_01811	yes	sr12888	IPR039131;IPR013857;IPR013857	GO:0032981	0.378491	yes	no	no
UMAG_01812	yes	sr12889	IPR029033;IPR029033	none	0.378491	yes	no	no
UMAG_01813	yes	sr12890	IPR024371;IPR024371;IPR024371;IPR036259;IPR004752	GO:0016020; GO:0008521; GO:0016021	0.378491	yes	no	no
UMAG_01814	yes	sr12891	IPR001915	GO:0004222; GO:0006508	0.378491	yes	no	no
UMAG_01815	yes	sr12892	IPR002347;IPR002347;IPR036291;IPR020904;IPR002347;IPR002347;IPR002347;IPR002347;IPR002347;IPR002347;IPR002347;IPR002347	GO:0016491	0.225541	no	no	no
UMAG_01816	yes	sr12893	IPR002877;IPR028590;IPR028590;IPR015507;IPR029063	GO:0008168; GO:0032259; GO:0008168; GO:0001510; GO:0008175; GO:0008033	0.225541	no	no	no
UMAG_01817	yes	sr12894	IPR013730	none	0.225541	no	no	no
UMAG_01818	yes	sr12895	IPR008576;IPR008576;IPR008576;IPR008576;IPR029063	GO:0008168; GO:0006480	0.225541	no	no	no
UMAG_01820	yes	sr12897	none	none	0.225541	no	yes	no
UMAG_01821	yes	sr12898	IPR002685;IPR002685;IPR029044;IPR002685;IPR029044	GO:0000030; GO:0006486; GO:0016020	0.0933507	no	yes	no
UMAG_01823	yes	sr12902	none	none	0.0933507	no	yes	no
UMAG_01824	yes	sr12903	IPR027417	none	0.332442	no	no	no
UMAG_01826	yes	sr12906	none	none	0.332442	no	no	no
UMAG_01827	yes	sr12907	IPR033379;IPR033379;IPR000560;IPR029033;IPR000560;IPR029033	none	0.351017	no	no	no
UMAG_01829	yes	sr12911	IPR010720;IPR010720;IPR017853;IPR013780;IPR008979	GO:0046556; GO:0046373	0.0713113	no	yes	no
UMAG_01830	yes	sr12912	IPR020806;IPR013120;IPR036736;IPR042099;IPR009081;IPR036291;IPR036736;IPR009081;IPR000873	GO:0003824; GO:0031177	0.0713113	no	no	no
UMAG_01831	yes	sr12913	IPR036412;IPR023214	none	0.0713113	no	yes	no
UMAG_01832	yes	sr12925	none	none	0.123459	no	no	no
UMAG_01833	yes	sr12924	IPR001594	none	0.123459	no	no	no
UMAG_01834	yes	sr12923	IPR001781;IPR001781;IPR001781;IPR001781;IPR001781;IPR001781;IPR001781;IPR001781	none	0.123459	no	no	no
UMAG_01835	yes	sr12928	IPR039551;IPR042231;IPR000542;IPR042232;IPR000542	GO:0016746	0.123459	no	no	no
UMAG_01837	yes	sr12926	IPR008942;IPR002014;IPR008942;IPR002014;IPR002014	GO:0006886	0.156754	no	no	no
UMAG_01841	yes	none	none	none	0.189334	no	no	no
UMAG_01842	yes	none	none	none	0.189334	no	no	no
UMAG_01843	yes	sr12510	IPR016039;IPR016039;IPR016039;IPR020615;IPR002155;IPR016039;IPR020610;IPR002155;IPR020616;IPR020617;IPR020613;IPR002155	GO:0016747; GO:0003824; GO:0016747; GO:0016747; GO:0016747; GO:0016747; GO:0016747	0.189334	no	no	no
UMAG_01844	yes	sr12920	none	none	0.189334	no	no	no
UMAG_01845	yes	sr12921	IPR004140;IPR004140;IPR016159	GO:0006887; GO:0000145	0.131134	no	no	no
UMAG_01847	yes	sr12929	none	none	0.131134	no	no	no
UMAG_01849	yes	sr12931	IPR019601;IPR005123;IPR039558;IPR006620	GO:0016491; GO:0055114; GO:0005506; GO:0016705; GO:0031418; GO:0055114; GO:0005506; GO:0016706; GO:0031418; GO:0055114	0.131134	no	no	no
UMAG_01850	yes	sr12932	IPR036527;IPR036527;IPR039543;IPR003033	none	0.131134	no	no	no
UMAG_01851	yes	sr12933	IPR018466	none	0.0589883	no	yes	no
UMAG_01852	yes	sr12935	IPR016292;IPR010497;IPR000639;IPR000639;IPR000639;IPR000639;IPR000639;IPR029058;IPR029058	GO:0003824; GO:0033961	0.0589883	no	no	no
UMAG_01853	yes	sr10548.2	IPR003719;IPR003719;IPR003719;IPR003719	GO:0003824; GO:0009058	0.0589883	no	no	no
UMAG_01854	yes	sr10554	IPR032093;IPR008963;IPR018946;IPR038607	GO:0003993; GO:0046872	0.0589883	no	yes	no
UMAG_01855	yes	sr10555	IPR027372	none	none	none	yes	no
UMAG_01856	yes	sr10556	IPR018108;IPR018108;IPR018108;IPR018108;IPR023395;IPR023395;IPR023395	none	-0.00802086	no	no	no
UMAG_01857	yes	sr10553.2	IPR013083;IPR000305;IPR027520;IPR035901;IPR000305	GO:0017108; GO:0006281; GO:0033557	-0.00802086	no	no	no
UMAG_01858	yes	none	IPR020855;IPR006035;IPR023696;IPR006035;IPR006035;IPR006035;IPR006035	GO:0046872; GO:0016813; GO:0046872	-0.00802086	no	yes	no
UMAG_01859	yes	sr10560	IPR006003;IPR018485;IPR006003;IPR018484	GO:0016773; GO:0005975; GO:0016773; GO:0005975; GO:0016773; GO:0005975	-0.00802086	no	no	no
UMAG_01860	yes	sr10561	IPR023476;IPR002833;IPR002833;IPR023476;IPR002833;IPR002833	GO:0004045	-0.00802086	no	no	no
UMAG_01861	yes	sr10566	IPR036291;IPR013154;IPR013149;IPR011032;IPR020843;IPR002328	GO:0008270; GO:0016491; GO:0055114; GO:0055114; GO:0055114; GO:0016491	-0.00802086	no	no	no
UMAG_01862	yes	sr10569	IPR004706;IPR038770;IPR004706;IPR002657	GO:0016020; GO:0015103; GO:0015297; GO:0016021	0.0451448	no	no	no
UMAG_01863	yes	sr10570	IPR001128;IPR001128;IPR036396;IPR017972;IPR036396;IPR002401;IPR002401;IPR002401;IPR002401;IPR002401;IPR001128;IPR001128;IPR001128;IPR001128	GO:0005506; GO:0016705; GO:0020037; GO:0055114; GO:0005506; GO:0016705; GO:0020037; GO:0055114; GO:0016705; GO:0055114; GO:0005506; GO:0016705; GO:0020037; GO:0055114	0.0451448	no	no	no
UMAG_01864	yes	sr10573	IPR036866;IPR036866;IPR011084	none	0.0451448	no	no	no
UMAG_01866	yes	sr10576.2	none	none	0.18404	no	no	no
UMAG_01867	yes	sr10577	IPR001214;IPR001214	GO:0005515	0.18404	no	no	no
UMAG_01868	yes	sr10578	IPR020846;IPR005828;IPR005828;IPR036259;IPR020846	GO:0022857; GO:0055085; GO:0016021	0.18404	no	no	no
UMAG_01869	yes	sr10582	IPR001155	GO:0010181; GO:0016491; GO:0055114	0.226595	no	no	no
UMAG_01870	yes	sr10584	IPR036249;IPR010987;IPR004045;IPR040079;IPR036282;IPR004045	GO:0005515	0.226595	no	no	no
UMAG_01871	yes	sr10586	IPR029058	none	0.226595	no	yes	no
UMAG_01872	yes	sr10587	IPR007867;IPR036188;IPR012132;IPR036188;IPR000172	GO:0016614; GO:0050660; GO:0055114; GO:0016614; GO:0055114; GO:0016614; GO:0050660; GO:0055114	0.226595	no	no	no
UMAG_01873	yes	sr10588	IPR036866;IPR025714;IPR029063;IPR001279;IPR036866;IPR026635	GO:0008168	0.226595	no	no	no
UMAG_01874	yes	sr10590	IPR002882	none	0.210768	no	no	no
UMAG_01875	yes	sr10591	IPR036265;IPR001937;IPR001937;IPR001937;IPR036265;IPR005849;IPR001937;IPR036265;IPR001937;IPR005850;IPR019779;IPR036265	GO:0008108; GO:0008270; GO:0033499; GO:0008108; GO:0006012; GO:0008108; GO:0006012	0.210768	no	no	no
UMAG_01877	yes	sr10593.2	IPR001138;IPR036864;IPR001138;IPR001138;IPR001138;IPR001138;IPR036864	GO:0000981; GO:0008270; GO:0006355; GO:0005634; GO:0000981; GO:0008270; GO:0006355; GO:0005634	0.210768	no	no	no
UMAG_01879	yes	sr10595	IPR036691;IPR000300	GO:0046856	0.0264019	no	no	no
UMAG_01881	yes	sr10599.2	IPR036291;IPR002347;IPR002347;IPR002347;IPR002347	none	0.0264019	no	no	no
UMAG_01882	yes	sr10603	IPR020846;IPR036259;IPR020846;IPR011701;IPR001411	GO:0055085; GO:0016021	0.0468765	no	no	no
UMAG_01883	yes	sr10602	IPR036249	none	0.0468765	no	no	no
UMAG_01885	yes	sr10604	IPR020843;IPR013154;IPR011032;IPR013149;IPR036291	GO:0055114; GO:0055114; GO:0016491	0.0468765	no	no	no
UMAG_01886	yes	sr10606	IPR029058;IPR001563;IPR001563;IPR001563;IPR001563;IPR001563;IPR029058;IPR001563	GO:0004185; GO:0006508	0.0468765	no	yes	no
UMAG_01888	yes	sr10607	IPR033124;IPR001563;IPR001563;IPR001563;IPR001563;IPR001563;IPR029058;IPR018202;IPR001563;IPR029058	GO:0004185; GO:0006508	0.276322	no	yes	no
UMAG_01889	yes	sr10608	none	none	0.276322	no	no	no
UMAG_01890	yes	none	none	none	0.276322	no	no	no
UMAG_01891	yes	sr10614.2	IPR000795;IPR000795;IPR000795;IPR000795;IPR000795;IPR006297;IPR005225;IPR000795;IPR009000;IPR013842;IPR000795;IPR035647;IPR000640;IPR035654;IPR006297;IPR027417;IPR038363;IPR031157;IPR035647	GO:0003924; GO:0005525; GO:0005525; GO:0005525	0.276322	no	no	no
UMAG_01892	yes	none	IPR006254;IPR006254;IPR006254;IPR018523;IPR015813;IPR039556;IPR006254;IPR040442;IPR006254	GO:0004451; GO:0019752; GO:0003824; GO:0003824; GO:0003824	0.105245	no	no	no
UMAG_01893	yes	sr10616	IPR019410;IPR029063	none	0.105245	no	no	no
UMAG_01894	yes	sr10618	none	none	0.105245	no	no	no
UMAG_01896	yes	sr10620	IPR018793;IPR018793	none	0.105245	no	yes	no
UMAG_01897	yes	sr10621	IPR029058;IPR029058	none	0.105245	no	no	no
UMAG_01898	yes	sr10624	IPR000757;IPR013320;IPR000757	GO:0004553; GO:0005975	none	none	no	no
UMAG_01899	yes	sr10626.2	IPR011701;IPR036259;IPR020846;IPR020846	GO:0055085; GO:0016021	none	none	no	no
UMAG_01900	yes	sr10628.2	IPR002656	GO:0016747	0.128323	no	yes	no
UMAG_01902	yes	none	IPR001173;IPR029044;IPR029044	none	0.128323	no	no	no
UMAG_01903	yes	sr10630	IPR005811;IPR016102;IPR003781;IPR016102;IPR003781;IPR036291;IPR033847	GO:0048037; GO:0003824	0.128323	no	no	no
UMAG_01904	yes	sr10632	IPR016102;IPR005811;IPR005809;IPR016102	GO:0006099; GO:0003824	0.172505	no	no	no
UMAG_01905	yes	sr10633	IPR038765;IPR036959;IPR001578;IPR001578;IPR001578;IPR001578;IPR001578;IPR001578;IPR001578;IPR001578	GO:0004843; GO:0006511; GO:0004843; GO:0006511	0.172505	no	no	no
UMAG_01906	yes	sr10634	IPR019145	GO:0003712; GO:0006357; GO:0016592	0.172505	no	no	no
UMAG_01908	yes	sr10636.2	IPR009072;IPR009072;IPR003958;IPR027170	GO:0046982; GO:0003700; GO:0006355; GO:0016602	0.172505	no	no	no
UMAG_01911	yes	sr10640	IPR013149;IPR011032;IPR036291;IPR020843;IPR041694	GO:0055114; GO:0016491	0.23853	no	no	no
UMAG_01913	yes	sr10643	none	none	0.23853	no	no	no
UMAG_01916	yes	sr10647	IPR029063	none	0.0597108	no	no	no
UMAG_01917	yes	sr10649	none	none	0.0597108	no	no	no
UMAG_01919	yes	sr10651	IPR002125;IPR002125;IPR016193;IPR006262	GO:0004126; GO:0008270; GO:0009972; GO:0003824	0.0597108	no	no	no
UMAG_01920	yes	sr10653	IPR038770;IPR006153;IPR004712	GO:0015385; GO:0030004; GO:0005886; GO:0016021; GO:0015299; GO:0006812; GO:0055085; GO:0016021	none	none	no	no
UMAG_01922	yes	sr10656	IPR004136;IPR013785;IPR004136	GO:0018580; GO:0055114; GO:0003824	0.457719	yes	no	no
UMAG_01923	yes	sr10658	IPR023606;IPR023606;IPR003673	GO:0003824	0.457719	yes	no	no
UMAG_01926	yes	sr10665	IPR007247;IPR015908;IPR015908;IPR008979;IPR005164;IPR005164;IPR011051;IPR024060;IPR008979;IPR008979;IPR008979;IPR005164	GO:0004037; GO:0000256; GO:0050385; GO:0000256; GO:0004037; GO:0000256; GO:0004848	0.457719	yes	no	no
UMAG_01927	yes	sr10666	IPR029058;IPR036412;IPR005065;IPR023198;IPR005065;IPR029058;IPR023214	GO:0003847; GO:0016042	0.171868	no	no	no
UMAG_01928	yes	sr10670	none	none	0.171868	no	no	no
UMAG_01929	yes	sr10671	IPR000727;IPR000727	none	0.171868	no	no	no
UMAG_01931	yes	sr10674.2	IPR017964;IPR025687;IPR006172;IPR006172;IPR006172;IPR006172;IPR042087;IPR023211;IPR006133;IPR006133;IPR012337;IPR036397;IPR030559;IPR006134	GO:0000166; GO:0003677; GO:0000166; GO:0003676; GO:0003887; GO:0000166; GO:0003676; GO:0006281; GO:0019985; GO:0016035; GO:0003676	0.105041	no	no	no
UMAG_01932	yes	sr10676	IPR013507;IPR002099;IPR037198;IPR003594;IPR013507;IPR036890;IPR020568;IPR014790;IPR014790;IPR036890;IPR014762;IPR042121;IPR014721;IPR038973;IPR042120	GO:0005524; GO:0030983; GO:0006298; GO:0005524; GO:0030983; GO:0006298; GO:0005524; GO:0006298; GO:0016887; GO:0006298; GO:0032300	0.105041	no	no	no
UMAG_01933	yes	sr10677	none	none	0.0782277	no	no	no
UMAG_01934	yes	sr10678	IPR006716;IPR006716	none	0.0782277	no	no	no
UMAG_01935	yes	sr10680	IPR014748;IPR029045;IPR001753;IPR018376	GO:0003824; GO:0003824	0.0782277	no	no	no
UMAG_01936	yes	sr10682	IPR025110;IPR000873;IPR000873;IPR020845	GO:0003824	0.117753	no	no	no
UMAG_01937	yes	sr10683	IPR004843;IPR041805;IPR029052	GO:0016787	0.117753	no	yes	no
UMAG_01938	yes	sr10684	IPR029058;IPR000639;IPR000639;IPR000639;IPR000639;IPR016292;IPR016292;IPR010497;IPR029058	GO:0003824; GO:0033961	0.117753	no	no	no
UMAG_01939	yes	sr10686	IPR013870;IPR013870	none	0.117753	no	no	no
UMAG_01940	yes	sr10687	IPR003892;IPR003892;IPR003892	GO:0005515	0.117753	no	yes	no
UMAG_01941	yes	sr10689	IPR029058;IPR029058;IPR000073	none	0.186688	no	no	no
UMAG_01942	yes	sr10692	IPR008257;IPR008257;IPR008257;IPR032466;IPR008257	GO:0016805; GO:0006508	0.186688	no	no	no
UMAG_01943	yes	sr10693	IPR025887;IPR000322;IPR011013;IPR017853	GO:0004553; GO:0005975; GO:0003824; GO:0030246; GO:0005975	0.186688	no	no	no
UMAG_01944	yes	none	IPR020846;IPR020846;IPR036259;IPR011701	GO:0055085; GO:0016021	0.186688	no	no	no
UMAG_01945	yes	sr10702	IPR023296;IPR001362;IPR023296;IPR018053;IPR013189;IPR013148;IPR013320;IPR013148	GO:0004553; GO:0005975; GO:0004553; GO:0005975	0.221215	no	no	no
UMAG_01946	yes	sr10701	IPR003114	none	0.221215	no	no	no
UMAG_01947	yes	sr10700	IPR002016;IPR002207;IPR002207;IPR002207;IPR002207;IPR002207;IPR002207;IPR002016;IPR010255;IPR019794;IPR002016;IPR002016;IPR002016;IPR002016;IPR002016	GO:0004601; GO:0020037; GO:0006979; GO:0055114; GO:0004601; GO:0020037; GO:0006979; GO:0055114; GO:0004601; GO:0020037; GO:0006979; GO:0055114; GO:0004601; GO:0055114	0.239209	no	no	no
UMAG_01948	yes	sr10699	none	none	0.239209	no	no	no
UMAG_01949	yes	sr10698	none	none	0.239209	no	yes	no
UMAG_01950	yes	sr10696	IPR012341;IPR010905;IPR008928	GO:0003824; GO:0003824	0.239209	no	no	no
UMAG_01951	yes	sr10697	IPR016181;IPR000182	none	0.239209	no	no	no
UMAG_01952	yes	sr10695	IPR036237;IPR004601;IPR004601;IPR004601	GO:0004519; GO:0006289; GO:0009411	0.239209	no	no	no
UMAG_01953	yes	sr10705	IPR000408;IPR009091;IPR000408;IPR009091;IPR009091;IPR009091	none	0.239209	no	no	no
UMAG_01954	yes	sr10707	IPR019369;IPR002052;IPR041370	GO:0003676; GO:0008168; GO:0032259; GO:0016279; GO:0008168	0.229387	no	no	no
UMAG_01957	yes	sr10711.2	IPR001382;IPR036026;IPR001382;IPR001382;IPR001382;IPR001382;IPR001382;IPR001382;IPR001382;IPR012341	GO:0004571; GO:0005509; GO:0016020; GO:0003824; GO:0004571; GO:0005509; GO:0016020	0.229387	no	no	no
UMAG_01958	yes	sr10712.2	none	none	0.229387	no	no	no
UMAG_01959	yes	sr10714	IPR004255;IPR009721	GO:0004144; GO:0045017; GO:0004144	0.229387	no	no	no
UMAG_01961	yes	sr10717	IPR021858;IPR036864;IPR001138;IPR036864;IPR001138;IPR001138;IPR001138;IPR001138	GO:0000981; GO:0008270; GO:0006355; GO:0005634; GO:0000981; GO:0008270; GO:0006355; GO:0005634	0.17034	no	no	no
UMAG_01962	yes	sr10720	IPR019539;IPR006206;IPR014721;IPR000705;IPR000705;IPR006204;IPR019741;IPR000705;IPR020568;IPR036554;IPR036554;IPR013750	GO:0004335; GO:0005524; GO:0006012; GO:0046835; GO:0005524; GO:0005524; GO:0016301; GO:0016773; GO:0005737; GO:0005534	0.114087	no	no	no
UMAG_01963	yes	sr10721	IPR036864;IPR001138;IPR001138;IPR001138;IPR036864;IPR001138;IPR007219	GO:0000981; GO:0008270; GO:0006355; GO:0005634; GO:0003677; GO:0008270; GO:0006351; GO:0005634; GO:0000981; GO:0008270; GO:0006355; GO:0005634	0.114087	no	no	no
UMAG_01964	yes	sr10722	IPR020846;IPR001411;IPR036259;IPR011701;IPR020846	GO:0055085; GO:0016021	none	none	no	no
UMAG_01965	yes	sr10723	IPR009716;IPR036259;IPR009716;IPR036259	GO:0005381; GO:0034755; GO:0016021	0.0241421	no	no	no
UMAG_01966	yes	sr10724	IPR012258;IPR029320;IPR036250;IPR009100;IPR009075;IPR037069;IPR036250;IPR002655	GO:0003997; GO:0006635; GO:0005777; GO:0016627; GO:0055114; GO:0016627; GO:0055114; GO:0003997; GO:0071949; GO:0006631; GO:0005777; GO:0016627; GO:0055114; GO:0016627; GO:0050660; GO:0055114	0.0241421	no	no	no
UMAG_01967	yes	none	IPR036188;IPR023753	GO:0016491; GO:0055114	0.0241421	no	no	no
UMAG_01968	yes	sr10725	IPR011022;IPR014752;IPR014752;IPR011022	none	0.0241421	no	no	no
UMAG_01969	yes	sr10727	IPR013246	none	0.264971	no	no	no
UMAG_01970	yes	sr10728	none	none	0.264971	no	yes	no
UMAG_01971	yes	sr10731	IPR006913;IPR011057	GO:0016846	0.264971	no	no	no
UMAG_01974	yes	sr10734	IPR035437;IPR016685;IPR002999;IPR002999;IPR002999;IPR035437;IPR035437;IPR035437;IPR016071;IPR016071;IPR035437;IPR016071;IPR016071;IPR016071;IPR016071;IPR016071;IPR016071;IPR016071	GO:0031047; GO:0016442	0.264971	no	no	no
UMAG_01976	yes	sr12936	none	none	0.0900028	no	yes	no
UMAG_01977	yes	sr12937	none	none	0.148891	no	yes	no
UMAG_01978	yes	sr12938	IPR038922	none	0.148891	no	no	no
UMAG_01979	yes	sr12939	IPR002052;IPR007848;IPR029063;IPR004557	GO:0003676; GO:0008168; GO:0032259; GO:0008168; GO:0008168	0.148891	no	no	no
UMAG_01980	yes	sr12940	IPR001128;IPR001128;IPR001128;IPR001128;IPR002403;IPR002403;IPR002403;IPR001128;IPR036396;IPR036396	GO:0005506; GO:0016705; GO:0020037; GO:0055114; GO:0004497; GO:0005506; GO:0016705; GO:0020037; GO:0055114; GO:0005506; GO:0016705; GO:0020037; GO:0055114	0.148891	no	no	no
UMAG_01981	yes	sr12941	IPR014043;IPR016036;IPR016035;IPR001227;IPR020801	GO:0016740	0.148891	no	no	no
UMAG_01982	yes	sr12942	IPR020846;IPR020846;IPR036259;IPR011701	GO:0055085; GO:0016021	0.328797	no	no	no
UMAG_01983	yes	sr14168	none	none	0.328797	no	no	no
UMAG_01984	yes	sr13504	IPR020843;IPR036291;IPR013149;IPR011032;IPR013154;IPR002328	GO:0008270; GO:0016491; GO:0055114; GO:0055114; GO:0055114; GO:0016491	0.328797	no	no	no
UMAG_01985	yes	sr12318	none	none	0.328797	no	yes	no
UMAG_01986	yes	sr12946	IPR020617;IPR016039;IPR002155;IPR020616;IPR016039;IPR016039	GO:0016747; GO:0003824; GO:0016747; GO:0016747	0.328797	no	no	no
UMAG_01987	yes	sr12947	none	none	0.252487	no	yes	no
UMAG_01988	yes	sr12948	IPR000683;IPR036291	GO:0016491	0.252487	no	no	no
UMAG_01989	yes	sr12949	IPR003691;IPR003691;IPR003691	GO:0016021	0.252487	no	no	no
UMAG_01990	yes	sr12951	IPR001650;IPR014001;IPR014001;IPR001650;IPR027417;IPR027417;IPR038718;IPR018957;IPR001841;IPR001650;IPR000330;IPR013083;IPR001650	GO:0005524; GO:0046872	0.52229	yes	no	no
UMAG_01991	yes	sr12952	none	none	0.52229	yes	no	no
UMAG_01992	yes	sr12953	IPR017439;IPR011650;IPR002933;IPR036264;IPR017144	GO:0016787; GO:0016787	0.52229	yes	no	no
UMAG_01994	yes	sr12955	IPR029058;IPR029058;IPR000073;IPR013595	none	0.481313	yes	no	no
UMAG_01995	yes	sr12956	IPR032675;IPR032675;IPR001810;IPR032675;IPR036047	GO:0005515; GO:0005515	0.481313	yes	no	no
UMAG_01996	yes	none	IPR011701;IPR036259;IPR020846;IPR020846	GO:0055085; GO:0016021	0.481313	yes	no	no
UMAG_01997	yes	sr12958	none	none	0.433611	yes	yes	no
UMAG_01999	yes	sr12962	IPR032675	none	0.433611	yes	no	no
UMAG_02001	yes	sr12964	IPR027167;IPR000891;IPR013785;IPR000891	GO:0003824; GO:0003824; GO:0004419; GO:0005829	0.368287	yes	no	no
UMAG_02002	yes	sr12965	none	none	0.368287	yes	no	no
UMAG_02003	yes	none	none	none	0.368287	yes	no	no
UMAG_02004	yes	sr12966	IPR024500;IPR023393	none	0.441318	yes	no	no
UMAG_02005	yes	sr12967	none	none	0.441318	yes	no	no
UMAG_02006	yes	sr12968	IPR009003	none	0.441318	yes	no	no
UMAG_02007	yes	sr12969	IPR002637;IPR002637;IPR002637;IPR002637;IPR027502;IPR029001;IPR029001	GO:0047429; GO:0009143; GO:0047429; GO:0009143	0.441318	yes	no	no
UMAG_02008	yes	sr12970	IPR020846;IPR011701;IPR036259;IPR020846	GO:0055085; GO:0016021	0.216188	no	no	no
UMAG_02010	yes	sr12971	IPR002480;IPR013785;IPR013785;IPR002480	GO:0003849; GO:0009073; GO:0003824	0.216188	no	no	no
UMAG_02011	yes	sr13454	none	none	0.216188	no	yes	no
UMAG_02012	yes	sr12973	IPR021709;IPR037847	GO:0006915	0.116023	no	no	no
UMAG_02014	yes	sr12975	IPR036873;IPR029063	none	0.116023	no	no	no
UMAG_02015	yes	sr12976	IPR000764;IPR006083;IPR027417;IPR029057;IPR000836;IPR000764	GO:0009116; GO:0005524; GO:0016301	0.116023	no	no	no
UMAG_02016	yes	sr12977	IPR036400;IPR001199;IPR036400;IPR001199	none	0.116023	no	no	no
UMAG_02017	yes	sr12979	IPR022158;IPR034753	none	0.206212	no	no	no
UMAG_02018	yes	sr12980	IPR002013;IPR002013	GO:0042578	0.206212	no	no	no
UMAG_02019	yes	sr12981	IPR002509;IPR002509;IPR011330	GO:0016810; GO:0005975; GO:0003824; GO:0005975	0.206212	no	yes	no
UMAG_02020	yes	sr12982	IPR038356;IPR021346;IPR021346	none	0.206212	no	no	no
UMAG_02021	yes	sr12983	IPR007568;IPR007568;IPR007568	GO:0016021	0.172849	no	yes	no
UMAG_02022	yes	sr12984	IPR036864;IPR001138;IPR001138	GO:0000981; GO:0008270; GO:0006355; GO:0005634; GO:0000981; GO:0008270; GO:0006355; GO:0005634	0.172849	no	no	no
UMAG_02023	yes	sr12985	IPR036188;IPR012400;IPR012400;IPR007867;IPR000172;IPR036188;IPR036188;IPR036188	GO:0016614; GO:0050660; GO:0055114; GO:0016614; GO:0055114; GO:0046577; GO:0055114	0.172849	no	no	no
UMAG_02024	yes	sr12986	IPR002528;IPR002528;IPR002528	GO:0015297; GO:0042910; GO:0055085; GO:0016020	0.126746	no	no	no
UMAG_02028	yes	sr16794	IPR012258;IPR037069;IPR002655;IPR036250;IPR036250;IPR009100;IPR006091;IPR029320	GO:0003997; GO:0006635; GO:0005777; GO:0016627; GO:0055114; GO:0016627; GO:0055114; GO:0003997; GO:0071949; GO:0006631; GO:0005777; GO:0016627; GO:0055114; GO:0016627; GO:0050660; GO:0055114	0.126746	no	no	no
UMAG_02031	yes	sr13501	IPR029058;IPR029058;IPR000073;IPR000639;IPR000639;IPR000639	GO:0003824	none	none	no	no
UMAG_02034	yes	sr13252	IPR036549;IPR003213;IPR036549	GO:0005739; GO:0005739	0.142097	no	no	no
UMAG_02035	yes	sr13253	IPR010520;IPR029058;IPR029058	none	0.142097	no	yes	no
UMAG_02037	yes	sr13255	IPR036259;IPR003663;IPR020846;IPR005829;IPR003663;IPR003663;IPR003663;IPR003663;IPR003663;IPR005828;IPR005829;IPR020846	GO:0022857; GO:0055085; GO:0016020; GO:0022857; GO:0055085; GO:0016021; GO:0005215; GO:0055085; GO:0016021	0.142097	no	no	no
UMAG_02039	yes	sr13257	IPR013785;IPR009215;IPR015813;IPR009215	GO:0003824; GO:0003824	0.250742	no	no	no
UMAG_02040	yes	sr13258	IPR008322	none	0.250742	no	no	no
UMAG_02041	yes	sr13259	IPR002885;IPR002885;IPR002885	none	0.0371999	no	no	no
UMAG_02044	yes	sr13261	IPR009080;IPR014729;IPR033911;IPR033911;IPR033911;IPR033911;IPR014758;IPR015413;IPR015413;IPR033911	GO:0000166; GO:0004812; GO:0005524; GO:0006418; GO:0000166; GO:0004825; GO:0005524; GO:0006431; GO:0000166; GO:0004812; GO:0005524; GO:0006418; GO:0004825; GO:0006431	0.0371999	no	no	no
UMAG_02045	yes	sr13262	none	none	0.0371999	no	no	no
UMAG_02046	yes	sr13263	IPR029055;IPR000426;IPR000426;IPR023332;IPR000426;IPR016050;IPR001353;IPR029055	GO:0004175; GO:0006511; GO:0019773; GO:0004298; GO:0051603; GO:0005839; GO:0004175; GO:0051603; GO:0005839	0.0371999	no	no	no
UMAG_02049	yes	sr13266	none	none	0.0592423	no	no	no
UMAG_02050	yes	sr13267	IPR019415;IPR019449;IPR019441;IPR019409;IPR019441;IPR019449;IPR019415;IPR019443	none	0.0592423	no	no	no
UMAG_02052	yes	sr13270	IPR000014;IPR000014;IPR000014;IPR013655;IPR035965;IPR000014	GO:0005515	0.202307	no	no	no
UMAG_02053	yes	sr13273	IPR013721;IPR016024;IPR020839;IPR039662	none	0.202307	no	no	no
UMAG_02055	yes	sr13275	IPR011990;IPR008847;IPR011990;IPR003107;IPR003107;IPR003107;IPR003107;IPR003107;IPR003107;IPR003107;IPR003107;IPR003107	GO:0006396; GO:0006397; GO:0005634; GO:0005515	0.118329	no	no	no
UMAG_02056	yes	sr13276	IPR040050	GO:0003676; GO:0008270; GO:0005681	0.118329	no	no	no
UMAG_02057	yes	sr13277	IPR013026;IPR041243;IPR041243;IPR019734;IPR011990;IPR013026;IPR013026;IPR019734;IPR019734;IPR019734;IPR011990;IPR006636;IPR006636;IPR019734;IPR019734;IPR011990;IPR019734;IPR019734;IPR019734;IPR019734;IPR019734;IPR019734;IPR019734;IPR019734;IPR019734;IPR011990;IPR011990;IPR019734;IPR013026;IPR019734	GO:0005515; GO:0005515; GO:0005515	0.118329	no	no	no
UMAG_02059	yes	sr13279	IPR024661;IPR024661;IPR024661;IPR024661;IPR024661	GO:0003899; GO:0006383	0.10803	no	no	no
UMAG_02062	yes	sr13283	IPR036259;IPR001411;IPR020846;IPR020846;IPR011701	GO:0055085; GO:0016021	0.220925	no	no	no
UMAG_02063	yes	sr13284	IPR029058;IPR029058	none	0.235568	no	no	no
UMAG_02064	yes	sr13285	IPR008218;IPR005772;IPR005772;IPR036906;IPR036906	GO:0046961; GO:0015991; GO:0033180; GO:0034220; GO:0034220	0.235568	no	no	no
UMAG_02065	yes	sr13286	IPR037138;IPR023801;IPR000286;IPR000286;IPR000286;IPR023696;IPR003084;IPR003084;IPR003084;IPR003084;IPR003084;IPR003084;IPR003084	GO:0004407; GO:0016575	0.235568	no	no	no
UMAG_02066	yes	sr13287	IPR035445;IPR003169;IPR035445;IPR003169;IPR003169	GO:0005515	0.235568	no	no	no
UMAG_02067	yes	sr13288	IPR001623;IPR001305;IPR001623;IPR008971;IPR036410;IPR018253;IPR001623;IPR001623;IPR001623;IPR001623;IPR001305;IPR036869;IPR001305;IPR001623;IPR001623;IPR036869;IPR012724;IPR002939;IPR008971	GO:0031072; GO:0051082; GO:0051082; GO:0006457; GO:0005524; GO:0051082; GO:0006457; GO:0009408	0.165336	no	no	no
UMAG_02068	yes	sr13289	none	none	0.165336	no	no	no
UMAG_02069	yes	sr13290	IPR023485;IPR017867;IPR017867;IPR017867;IPR017867;IPR036196;IPR023485	GO:0004725; GO:0006470	0.165336	no	no	no
UMAG_02070	yes	sr13291	IPR036291;IPR002347	none	0.165336	no	no	no
UMAG_02071	yes	sr13292	IPR018625;IPR018625	GO:0033617; GO:0005739	0.165336	no	yes	no
UMAG_02072	yes	sr13293	none	none	0.165336	no	no	no
UMAG_02075	yes	sr13297	IPR038765;IPR036213;IPR022683;IPR036181;IPR036213;IPR022682;IPR001300;IPR036213;IPR001300;IPR001300	GO:0004198; GO:0006508	0.166736	no	no	no
UMAG_02077	yes	sr13299	IPR005024	GO:0007034	0.187869	no	no	no
UMAG_02079	yes	sr13301	IPR005326;IPR037447;IPR036388	none	0.187869	no	no	no
UMAG_02080	yes	sr14767	none	none	0.187869	no	no	no
UMAG_02081	yes	sr13304	IPR023299;IPR004014;IPR023299;IPR008250;IPR006068;IPR018303;IPR004014;IPR005782;IPR036412;IPR001757;IPR001757;IPR001757;IPR001757;IPR001757;IPR001757;IPR023214;IPR023298	GO:0016021; GO:0005388; GO:0006816; GO:0016021; GO:0000166	0.197205	no	no	no
UMAG_02083	yes	sr13306	IPR027417;IPR014001;IPR001650;IPR027417;IPR001650;IPR038718;IPR001650;IPR000330;IPR014001;IPR013967;IPR001650	GO:0005524; GO:0016817	0.197205	no	no	no
UMAG_02088	yes	sr13310	IPR033690;IPR028587;IPR000850;IPR000850;IPR000850;IPR000850;IPR000850;IPR000850;IPR007862;IPR000850;IPR027417;IPR006259;IPR000850	GO:0005524; GO:0019205; GO:0006139; GO:0004017; GO:0005524; GO:0016776; GO:0004017; GO:0004017; GO:0006172	0.309766	no	no	no
UMAG_02089	yes	sr13311	IPR013026;IPR011990;IPR011990;IPR013026;IPR019734;IPR019734;IPR019734;IPR019734;IPR019734;IPR019734;IPR019734;IPR011990;IPR011990;IPR011990	GO:0005515; GO:0005515; GO:0005515	0.309766	no	no	no
UMAG_02091	yes	sr13314	IPR005139;IPR000352;IPR005139;IPR000352	GO:0003747; GO:0006415; GO:0006415	0.127712	no	no	no
UMAG_02092	yes	sr13315	IPR011598;IPR011598;IPR036638;IPR011598;IPR011598	GO:0046983; GO:0046983	0.196139	no	no	no
UMAG_02093	yes	sr13316	none	none	0.196139	no	yes	no
UMAG_02094	yes	sr13317	none	none	0.196139	no	no	no
UMAG_02095	yes	sr13318	none	none	0.196139	no	no	no
UMAG_02096	yes	none	none	none	0.155532	no	yes	no
UMAG_02097	yes	sr13319	IPR029045;IPR018376;IPR001753;IPR001753	GO:0003824; GO:0003824	0.130854	no	no	no
UMAG_02101	yes	sr13324	none	none	0.0464709	no	no	no
UMAG_02102	yes	sr13325	IPR037138;IPR019154;IPR023696;IPR023801;IPR000286;IPR000286;IPR000286;IPR017321	none	0.0464709	no	no	no
UMAG_02103	yes	sr13326	IPR037218;IPR004327;IPR004327;IPR004327;IPR004327	GO:0019211; GO:0019211	0.0464709	no	no	no
UMAG_02104	yes	sr13271	IPR000591;IPR000591;IPR016137;IPR036390;IPR016137;IPR036305;IPR016137;IPR036390;IPR036388;IPR036388	GO:0035556	0.0633644	no	no	no
UMAG_02105	yes	sr13272	IPR006108;IPR036291;IPR006176;IPR008927;IPR022694	GO:0003857; GO:0016491; GO:0006631; GO:0055114; GO:0003857; GO:0016491; GO:0006631; GO:0055114; GO:0055114; GO:0003857; GO:0070403; GO:0006631; GO:0055114	0.0633644	no	no	no
UMAG_02107	yes	sr13328	IPR024461;IPR024461	none	0.0633644	no	no	no
UMAG_02108	yes	sr13329	none	none	0.0633644	no	no	no
UMAG_02111	yes	sr13333	IPR002921;IPR029058;IPR029058	GO:0006629	0.0877816	no	yes	no
UMAG_02112	yes	none	none	none	0.0877816	no	no	no
UMAG_02113	yes	sr13334	none	none	0.0877816	no	no	no
UMAG_02114	yes	sr13335	IPR029058;IPR001375;IPR029058;IPR013094	GO:0008236; GO:0006508; GO:0016787	0.0877816	no	no	no
UMAG_02115	yes	sr13336	IPR036849;IPR013342;IPR029017;IPR029065;IPR034610;IPR018110;IPR036849	GO:0009063; GO:0050023; GO:0016052	0.17268	no	no	no
UMAG_02116	yes	sr13337	IPR029058;IPR002921;IPR029058	GO:0006629	0.17268	no	no	no
UMAG_02117	yes	sr13338	none	none	0.317876	no	no	no
UMAG_02118	yes	sr13340	none	none	0.317876	no	no	no
UMAG_02119	yes	sr15827	none	none	0.317876	no	yes	no
UMAG_02123	yes	sr13349	IPR014001;IPR001650;IPR027417;IPR014939;IPR036390;IPR011545;IPR001650;IPR018973;IPR001650;IPR014001;IPR014939;IPR001650	GO:0003676; GO:0005524	0.17702	no	no	no
UMAG_02124	yes	sr13350	IPR041698;IPR029063	none	0.17702	no	no	no
UMAG_02125	yes	sr13351	IPR002129;IPR021115;IPR015421;IPR015424	GO:0016831; GO:0030170; GO:0019752; GO:0003824; GO:0016831	0.17702	no	no	no
UMAG_02126	yes	sr13352	IPR003734	none	0.23864	no	no	no
UMAG_02127	yes	sr13353	IPR022764;IPR035952	GO:0004252; GO:0016021	0.23864	no	no	no
UMAG_02128	yes	sr13354	IPR036249	none	0.23864	no	no	no
UMAG_02131	yes	sr13357	none	none	0.23864	no	no	no
UMAG_02132	yes	sr13358	none	none	0.23864	no	no	no
UMAG_02133	yes	sr13359	IPR001345;IPR029033;IPR029033;IPR013078;IPR013078;IPR013078	GO:0003824	0.23864	no	no	no
UMAG_02134	yes	sr13360	IPR013320;IPR000757	GO:0004553; GO:0005975	0.110273	no	yes	yes
UMAG_02135	yes	sr13042	none	none	0.110273	no	no	yes
UMAG_02136	yes	sr15644	none	none	0.110273	no	yes	yes
UMAG_02137	yes	none	none	none	0.110273	no	yes	yes
UMAG_02138	yes	none	none	none	0.110273	no	yes	yes
UMAG_02139	yes	none	none	none	0.021265	no	yes	yes
UMAG_02140	yes	none	none	none	0.021265	no	yes	yes
UMAG_02141	yes	sr13220	none	none	0.021265	no	yes	yes
UMAG_02142	yes	sr13383	IPR019405;IPR011045	none	0.021265	no	no	no
UMAG_02144	yes	sr13389	IPR036155;IPR014729;IPR006050;IPR005101;IPR036134;IPR006050	none	0.0864768	no	no	no
UMAG_02146	yes	sr13387	IPR002293;IPR002293;IPR004840	GO:0022857; GO:0055085; GO:0016020; GO:0006865; GO:0055085; GO:0016021	0.0864768	no	no	no
UMAG_02147	yes	sr13373	IPR029069;IPR033120;IPR040170;IPR029069;IPR006683;IPR006683;IPR033120	GO:0016790	0.0864768	no	no	no
UMAG_02148	yes	sr13368	IPR003439;IPR017871;IPR003439;IPR003439;IPR003593;IPR003593;IPR017871;IPR003439;IPR027417;IPR027417;IPR032781	GO:0005524; GO:0016887; GO:0005524; GO:0016887	0.0864768	no	no	no
UMAG_02149	yes	sr16795	IPR011990;IPR039940;IPR036047;IPR011990;IPR001810;IPR001810;IPR032675;IPR013026;IPR001810	GO:0005515; GO:0005515; GO:0005515; GO:0005515; GO:0031146; GO:0019005	0.0344699	no	no	no
UMAG_02150	yes	sr13370	IPR013149;IPR002328;IPR036291;IPR020843;IPR011032;IPR013154	GO:0008270; GO:0016491; GO:0055114; GO:0055114; GO:0055114; GO:0016491	0.0344699	no	no	no
UMAG_02151	yes	sr13432	IPR020471;IPR020471;IPR020471;IPR020471;IPR020471;IPR023210;IPR023210;IPR020471;IPR018170;IPR036812;IPR036812;IPR018170;IPR020471	GO:0016491; GO:0055114; GO:0016491; GO:0055114	0.0344699	no	no	no
UMAG_02152	yes	none	none	none	0.187068	no	no	no
UMAG_02154	yes	sr13372	IPR002293;IPR004840;IPR002293	GO:0022857; GO:0055085; GO:0016020; GO:0006865; GO:0055085; GO:0016021	0.187068	no	no	no
UMAG_02156	yes	sr13385	IPR000182;IPR016181	none	0.0334132	no	no	no
UMAG_02157	yes	sr13384	IPR006094;IPR016166;IPR036318	GO:0016491; GO:0050660; GO:0055114; GO:0071949; GO:0050660	0.0334132	no	no	no
UMAG_02158	yes	sr13391	IPR011650;IPR017153;IPR002933;IPR017153;IPR001261	GO:0008237; GO:0006508; GO:0016787; GO:0016805	0.0334132	no	no	no
UMAG_02159	yes	sr13392	IPR013057	none	0.163938	no	no	no
UMAG_02160	yes	sr13393	IPR001841;IPR017907;IPR001841;IPR013083;IPR027370;IPR001293;IPR013083	GO:0008270	0.163938	no	no	no
UMAG_02161	yes	sr13394	IPR000008;IPR000008;IPR037767;IPR035892;IPR031468;IPR035892;IPR000008;IPR000008;IPR000008;IPR037765	GO:0008289; GO:0061817	0.163938	no	no	no
UMAG_02162	yes	sr13395	IPR016181;IPR000182	none	0.0434036	no	no	no
UMAG_02163	yes	sr13396	none	none	0.0434036	no	no	no
UMAG_02164	yes	sr13397	IPR023753;IPR036188;IPR036188	GO:0016491; GO:0055114	0.0434036	no	no	no
UMAG_02165	yes	sr13398	IPR000408;IPR009091;IPR000408;IPR009091	none	0.0434036	no	no	no
UMAG_02166	yes	sr13399	none	none	0.252308	no	no	no
UMAG_02167	yes	sr13401	IPR029058;IPR029058;IPR013094	GO:0016787	0.252308	no	no	no
UMAG_02168	yes	sr13402	IPR008271;IPR000719;IPR000719;IPR000719;IPR000719;IPR011009;IPR017441	GO:0004672; GO:0005524; GO:0006468; GO:0004672; GO:0006468; GO:0005524	0.252308	no	no	no
UMAG_02169	yes	sr13403	IPR023271;IPR000425;IPR000425;IPR000425;IPR000425;IPR000425;IPR023271	GO:0015267; GO:0055085; GO:0016020	0.252308	no	no	no
UMAG_02170	yes	sr13404	none	none	0.177965	no	no	no
UMAG_02172	yes	sr10736	IPR001509;IPR036291	GO:0003824; GO:0050662	0.177965	no	no	no
UMAG_02174	yes	none	none	none	0.144346	no	no	no
UMAG_02175	yes	sr10739	IPR000560;IPR000560;IPR000560;IPR033379;IPR029033	none	0.144346	no	no	no
UMAG_02177	yes	sr10742	IPR020103;IPR029063;IPR006145;IPR000241;IPR006225	GO:0003723; GO:0009982; GO:0001522; GO:0009451; GO:0003723; GO:0009982; GO:0001522; GO:0009451; GO:0003723; GO:0009982; GO:0001522; GO:0009451	0.144346	no	no	no
UMAG_02178	yes	sr10744	IPR001461;IPR001461;IPR001461;IPR001461;IPR021109;IPR033121;IPR021109;IPR001969;IPR001461;IPR033121;IPR034164;IPR021109	GO:0004190; GO:0006508; GO:0004190; GO:0006508	0.138854	no	yes	no
UMAG_02179	yes	sr10745	none	none	0.138854	no	no	no
UMAG_02180	yes	sr10746	IPR021369	none	0.138854	no	no	no
UMAG_02181	yes	sr10747	IPR028458;IPR028458;IPR002108;IPR029006;IPR002108;IPR029006;IPR002108;IPR002108;IPR002108	GO:0003779; GO:0003779; GO:0030837	0.138854	no	no	no
UMAG_02182	yes	sr10748	IPR002347;IPR002347;IPR002347;IPR002347;IPR002347;IPR002347;IPR002347;IPR002347;IPR002347;IPR036291	none	0.223884	no	no	no
UMAG_02185	yes	sr10758	IPR002130;IPR002130;IPR029000;IPR024936;IPR029000;IPR002130;IPR002130;IPR002130;IPR002130;IPR002130	GO:0003755; GO:0000413; GO:0003755	0.223884	no	no	no
UMAG_02186	yes	sr10757	IPR038910	none	0.223884	no	no	no
UMAG_02189	yes	sr10762	IPR008927;IPR002204;IPR036291;IPR013328;IPR006115;IPR029154	GO:0016491; GO:0055114; GO:0050661; GO:0055114; GO:0016491; GO:0055114; GO:0051287	0.124589	no	no	no
UMAG_02190	yes	sr10763	none	none	0.124589	no	no	no
UMAG_02191	yes	sr10765	IPR004827;IPR018287;IPR004827;IPR004827	GO:0003700; GO:0006355; GO:0003677; GO:0006355; GO:0005634	0.171278	no	no	no
UMAG_02192	yes	sr13770	none	none	0.171278	no	yes	yes
UMAG_02193	yes	none	none	none	0.171278	no	yes	yes
UMAG_02194	yes	none	none	none	0.171278	no	yes	yes
UMAG_02196	yes	sr13480	none	none	0.261275	no	yes	no
UMAG_02197	yes	sr10772	IPR007065	none	0.261275	no	no	no
UMAG_02198	yes	sr10773	IPR000182;IPR000182;IPR016181	none	0.261275	no	no	no
UMAG_02199	yes	sr10775	none	none	0.261275	no	no	no
UMAG_02201	yes	sr10783	IPR029063;IPR013216	GO:0008168	0.187727	no	no	no
UMAG_02202	yes	sr13346	none	none	0.187727	no	no	no
UMAG_02203	yes	sr10780	IPR006153	GO:0015299; GO:0006812; GO:0055085; GO:0016021	0.187727	no	no	no
UMAG_02204	yes	sr10781	IPR013780;IPR029062;IPR013738;IPR013529;IPR003476;IPR029062;IPR017853	GO:0004565; GO:0005975; GO:0004565; GO:0005975; GO:0009341; GO:0004565; GO:0005975	0.187727	no	yes	no
UMAG_02206	yes	sr10792.2	none	none	0.276114	no	no	no
UMAG_02207	yes	sr10793	IPR012341;IPR008928;IPR042099;IPR010905	GO:0003824; GO:0003824	0.564346	yes	no	no
UMAG_02208	yes	sr10795	IPR002655;IPR029320;IPR009100;IPR037069;IPR036250;IPR036250;IPR006091;IPR012258	GO:0003997; GO:0006635; GO:0005777; GO:0016627; GO:0055114; GO:0016627; GO:0055114; GO:0003997; GO:0071949; GO:0006631; GO:0005777; GO:0016627; GO:0055114; GO:0016627; GO:0050660; GO:0055114	0.564346	yes	no	no
UMAG_02209	yes	sr10796	IPR001138;IPR001138;IPR001138;IPR001138;IPR001138;IPR036864;IPR036864	GO:0000981; GO:0008270; GO:0006355; GO:0005634; GO:0000981; GO:0008270; GO:0006355; GO:0005634	0.564346	yes	no	no
UMAG_02211	yes	sr10798	IPR027417;IPR006551;IPR023214;IPR013954;IPR006549;IPR036412	none	0.20377	no	no	no
UMAG_02212	yes	sr10799	IPR008928;IPR001661;IPR001661;IPR001661;IPR001661;IPR001661;IPR001661;IPR001661;IPR001661	GO:0004555; GO:0005991; GO:0003824	0.20377	no	yes	no
UMAG_02213	yes	sr10776	IPR003370;IPR003370	GO:0015109; GO:0015703	0.20377	no	no	no
UMAG_02214	yes	sr10800	none	none	0.264436	no	no	no
UMAG_02215	yes	sr10801	IPR016215;IPR036661;IPR011251;IPR036661;IPR016215	GO:0016705; GO:0055114; GO:0004497; GO:0016705; GO:0055114	0.264436	no	no	no
UMAG_02216	yes	sr10803	IPR018108;IPR018108;IPR018108;IPR018108;IPR023395;IPR018108;IPR002067;IPR002067;IPR002067;IPR002067;IPR023395;IPR018108;IPR023395;IPR018108	GO:0022857; GO:0055085	0.264436	no	no	no
UMAG_02217	yes	sr10805	IPR003137;IPR039373;IPR007484;IPR007365;IPR036757;IPR036757	none	0.277066	no	no	no
UMAG_02218	yes	sr10806	IPR001216;IPR036052;IPR001926;IPR001926	GO:0006535	0.277066	no	no	no
UMAG_02219	yes	sr11994	none	none	0.277066	no	no	no
UMAG_02220	yes	sr10810.2	IPR001357;IPR017961;IPR036775;IPR001126;IPR001357;IPR036775;IPR036420;IPR001357;IPR036420;IPR001126;IPR031991	GO:0006281; GO:0003684; GO:0006281; GO:0003684; GO:0006281	0.277066	no	no	no
UMAG_02221	yes	sr10811.2	IPR013057	none	none	none	no	no
UMAG_02222	yes	sr13412	none	none	none	none	no	no
UMAG_02223	yes	none	IPR000560;IPR029033;IPR000560	none	none	none	no	no
UMAG_02224	yes	sr13406	IPR001594	none	0.211139	no	no	no
UMAG_02225	yes	sr13407	IPR009349	GO:0008270; GO:0006355; GO:0005634	0.211139	no	no	no
UMAG_02226	yes	sr13409	none	none	0.211139	no	no	no
UMAG_02227	yes	sr13410	IPR001382;IPR001382;IPR001382;IPR001382;IPR001382;IPR036026;IPR012341;IPR001382	GO:0004571; GO:0005509; GO:0016020; GO:0003824; GO:0004571; GO:0005509; GO:0016020	0.211139	no	no	no
UMAG_02229	yes	none	none	none	0.117026	no	yes	yes
UMAG_02230	yes	sr14296	none	none	0.117026	no	yes	yes
UMAG_02231	yes	sr15520	none	none	0.117026	no	yes	yes
UMAG_02232	yes	sr13423	none	none	0.117026	no	no	no
UMAG_02234	yes	sr13429	IPR023352;IPR023352;IPR001129	none	0.0106845	no	no	no
UMAG_02235	yes	sr13428	IPR025110;IPR042099;IPR020845;IPR000873	GO:0003824	0.0106845	no	no	no
UMAG_02236	yes	sr13411	IPR036514;IPR013830;IPR037460	GO:0016788	0.0106845	no	no	no
UMAG_02237	yes	sr13424	IPR002048;IPR006685;IPR010920;IPR023408	GO:0005509; GO:0055085; GO:0016020	0.074255	no	no	no
UMAG_02238	yes	sr13433	none	none	0.074255	no	no	no
UMAG_02239	yes	sr11393	none	none	0.074255	no	yes	no
UMAG_02242	yes	sr13438	IPR006070;IPR006070;IPR038385;IPR038385;IPR005145;IPR006070;IPR017945	GO:0003725	0.109704	no	no	no
UMAG_02243	yes	sr13439	none	none	0.109704	no	yes	no
UMAG_02244	yes	sr13440	IPR002219;IPR017441;IPR000719;IPR001715;IPR002219;IPR001715;IPR011009;IPR002219;IPR000719;IPR002219;IPR000719;IPR036872;IPR001245;IPR001245;IPR001245;IPR001245;IPR001715;IPR008271;IPR036872;IPR002219	GO:0004672; GO:0005524; GO:0006468; GO:0004672; GO:0006468; GO:0005515; GO:0035556; GO:0004672; GO:0006468; GO:0005524	0.109704	no	no	no
UMAG_02245	yes	sr13441	IPR001680;IPR017986;IPR001680;IPR001680;IPR001680;IPR001680;IPR001680;IPR037363;IPR001680;IPR001680;IPR001680;IPR001680;IPR001680;IPR001680;IPR036322;IPR001680;IPR037596;IPR015943	GO:0005515; GO:0005515; GO:0005515; GO:0005515; GO:0005198; GO:0005198; GO:0016192; GO:0090114; GO:1904263; GO:0030127	0.0719229	no	no	no
UMAG_02246	yes	sr13442	IPR000620;IPR000620	GO:0016020; GO:0016021	0.0930367	no	no	no
UMAG_02247	yes	sr13443	IPR001138;IPR001138;IPR001138;IPR036864;IPR007219;IPR007219;IPR001138;IPR001138;IPR036864	GO:0000981; GO:0008270; GO:0006355; GO:0005634; GO:0003677; GO:0008270; GO:0006351; GO:0005634; GO:0000981; GO:0008270; GO:0006355; GO:0005634	0.0930367	no	no	no
UMAG_02249	yes	sr13446	IPR001619;IPR001619;IPR036045;IPR027482;IPR001619	GO:0006904; GO:0016192; GO:0006904; GO:0016192	0.0930367	no	no	no
UMAG_02251	yes	none	none	none	none	none	no	no
UMAG_02252	yes	sr13447	IPR001451;IPR029044;IPR011004	none	0.112351	no	no	no
UMAG_02253	yes	sr13448	IPR013057	none	0.112351	no	no	no
UMAG_02254	yes	sr13449	none	none	0.112351	no	yes	no
UMAG_02255	yes	sr13450	IPR029058;IPR004177;IPR004177;IPR004177	GO:0046872	0.112351	no	no	no
UMAG_02256	yes	sr13451	IPR019528	none	0.118894	no	no	no
UMAG_02258	yes	sr13453	IPR003439;IPR030260;IPR039421;IPR011527;IPR027417;IPR017871;IPR011527;IPR003439;IPR036640;IPR036640;IPR003593	GO:0005524; GO:0016887; GO:0005524; GO:0042626; GO:0055085; GO:0016021; GO:0005524; GO:0016887; GO:0005524; GO:0042626; GO:0055085; GO:0005524; GO:0016021	none	none	no	no
UMAG_02259	yes	sr10058	IPR024395;IPR016024;IPR011989	none	0.43367	yes	no	no
UMAG_02260	yes	sr13455	none	none	0.43367	yes	no	no
UMAG_02262	yes	sr13457	IPR005612;IPR016024;IPR040155	GO:0042254	0.257813	no	no	no
UMAG_02263	yes	sr13460	IPR016125;IPR036440;IPR000816;IPR036440;IPR036440	GO:0016920; GO:0006508; GO:0005829	0.257813	no	no	no
UMAG_02264	yes	sr13461	none	none	0.257813	no	no	no
UMAG_02266	yes	sr13463	IPR000374;IPR016720	GO:0016772; GO:0016020; GO:0004605	0.122277	no	no	no
UMAG_02267	yes	sr13464	none	none	0.122277	no	no	no
UMAG_02268	yes	sr13465	IPR036388;IPR001766;IPR001766;IPR001766;IPR036390	GO:0003700; GO:0043565; GO:0006355	none	none	no	no
UMAG_02271	yes	sr13468	IPR007174;IPR007174	GO:0004519; GO:0006364; GO:0090730	0.368264	yes	no	no
UMAG_02272	yes	sr13209	none	none	0.368264	yes	no	no
UMAG_02273	yes	sr13470	none	none	0.368264	yes	no	no
UMAG_02274	yes	sr13471	none	none	0.295066	no	no	no
UMAG_02275	yes	sr13472	IPR013943;IPR013943	GO:0000959; GO:0005739	0.295066	no	no	no
UMAG_02276	yes	sr13473	IPR008991;IPR014722;IPR000915;IPR000915;IPR000915;IPR041997	GO:0003735; GO:0006412; GO:0005840	0.337999	no	no	no
UMAG_02280	yes	sr13476	IPR036390;IPR000232;IPR036388;IPR027725;IPR000232;IPR000232;IPR000232	GO:0003700; GO:0043565; GO:0006355; GO:0005634	0.164821	no	no	no
UMAG_02281	yes	sr13477	IPR027108;IPR011990;IPR003107;IPR003107;IPR003107;IPR003107;IPR003107;IPR003107;IPR003107;IPR003107;IPR003107;IPR003107;IPR003107;IPR003107;IPR011990;IPR011990;IPR011990;IPR010491;IPR011990;IPR011990	GO:0006396; GO:0000398; GO:0005634; GO:0005515; GO:0000398	0.164821	no	no	no
UMAG_02282	yes	sr13479	IPR009305;IPR009305	none	0.164821	no	no	no
UMAG_02283	yes	sr15365	IPR023128;IPR039733;IPR037132;IPR037132	GO:0016811; GO:0008418; GO:0070773	0.33945	no	no	no
UMAG_02284	yes	sr13481	IPR013178;IPR013178;IPR016849;IPR016849	GO:0004402; GO:0006355; GO:0016573; GO:0010484; GO:0016573; GO:0043618; GO:0005634	0.33945	no	no	no
UMAG_02285	yes	sr13482	IPR006153;IPR004712;IPR004712	GO:0015385; GO:0030004; GO:0005886; GO:0016021; GO:0015299; GO:0006812; GO:0055085; GO:0016021	0.33945	no	no	no
UMAG_02286	yes	sr13483	IPR009580	GO:0006506; GO:0005789	0.457179	yes	no	no
UMAG_02289	yes	sr13486	IPR005373;IPR005373;IPR005373;IPR039156;IPR005373	none	0.457179	yes	no	no
UMAG_02290	yes	sr13487	none	none	0.457179	yes	no	no
UMAG_02291	yes	sr13488	IPR029055;IPR000101;IPR000101	GO:0036374; GO:0006751	0.457179	yes	no	no
UMAG_02292	yes	sr13489	IPR012677;IPR035979;IPR000504;IPR012677;IPR011990;IPR000504;IPR012677;IPR000504;IPR000504;IPR000504;IPR000504;IPR000504;IPR000504;IPR000504;IPR035979	GO:0003676; GO:0005515; GO:0003676	0.203161	no	no	no
UMAG_02293	yes	sr15562	none	none	0.203161	no	yes	yes
UMAG_02294	yes	sr12682	none	none	0.203161	no	yes	yes
UMAG_02295	yes	sr13850	none	none	0.203161	no	yes	yes
UMAG_02296	yes	sr14821	none	none	0.196155	no	yes	yes
UMAG_02297	yes	sr15273	none	none	0.196155	no	yes	yes
UMAG_02298	yes	sr15831	none	none	0.196155	no	yes	yes
UMAG_02299	yes	sr16901	none	none	0.196155	no	yes	yes
UMAG_02300	yes	sr13497	IPR013780;IPR017853;IPR013776;IPR006047;IPR006047;IPR015237	GO:0003824; GO:0005975; GO:0004553; GO:0005509; GO:0005975; GO:0004553	0.196155	no	no	no
UMAG_02301	yes	sr13498	IPR036236;IPR013087;IPR013087;IPR013087;IPR013087;IPR013087	GO:0003676	none	none	no	no
UMAG_02303	yes	sr13500	IPR020422;IPR020422;IPR000340;IPR000387;IPR020422;IPR029021;IPR029021	GO:0008138; GO:0016311; GO:0016791; GO:0016311; GO:0008138; GO:0006470	0.238167	no	no	no
UMAG_02304	yes	sr15360	none	none	0.274578	no	no	no
UMAG_02305	yes	sr13502	IPR019734;IPR019734;IPR013026;IPR011990;IPR019734;IPR019734;IPR019734;IPR011990	GO:0005515; GO:0005515; GO:0005515	0.274578	no	no	no
UMAG_02308	yes	sr12020	none	none	0.274578	no	no	no
UMAG_02310	yes	sr13506	none	none	0.097184	no	no	no
UMAG_02311	yes	sr13507	IPR019786;IPR013083;IPR001965;IPR011011	none	0.186185	no	no	no
UMAG_02313	yes	none	none	none	0.186185	no	no	no
UMAG_02314	yes	sr13508	none	none	0.186185	no	no	no
UMAG_02316	yes	sr13510	IPR008521;IPR008521	GO:0015095; GO:0015693; GO:0016021	0.256761	no	no	no
UMAG_02318	yes	sr13512	none	none	0.256761	no	no	no
UMAG_02320	yes	sr13515	IPR013726;IPR013726	none	0.224199	no	no	no
UMAG_02321	yes	sr13516	IPR029058;IPR003386;IPR029058	GO:0008374; GO:0006629	0.224199	no	no	no
UMAG_02323	yes	sr13518	IPR036388;IPR006785;IPR025655	GO:0005515; GO:0016560; GO:0005778	0.224199	no	no	no
UMAG_02324	yes	sr13519	IPR036603;IPR009025;IPR036603;IPR037685;IPR008193	GO:0003677; GO:0003899; GO:0006351; GO:0046983; GO:0006351; GO:0046983; GO:0006351; GO:0001055; GO:0006366; GO:0005665	0.132269	no	no	no
UMAG_02325	yes	sr13520	IPR032805	none	0.132269	no	no	no
UMAG_02326	yes	sr13521	IPR017930;IPR009057;IPR009057;IPR017877;IPR001005;IPR001005;IPR001005	GO:0003677	0.132269	no	no	no
UMAG_02327	yes	sr13526	IPR019407;IPR019407;IPR019407	GO:0000049; GO:0002098; GO:0034227	0.26333	no	no	no
UMAG_02331	yes	none	IPR008271;IPR000719;IPR000719;IPR011009;IPR017441;IPR000719;IPR003527	GO:0004672; GO:0005524; GO:0006468; GO:0004707; GO:0005524; GO:0006468; GO:0004672; GO:0006468; GO:0005524	none	none	no	no
UMAG_02332	yes	sr13212	none	none	0.188663	no	no	no
UMAG_02333	yes	sr12719	none	none	0.188663	no	no	no
UMAG_02336	yes	sr13537	IPR025187;IPR025187	none	0.188663	no	no	no
UMAG_02337	yes	sr13538	IPR015943;IPR001680;IPR036322;IPR001680;IPR019775;IPR017986;IPR039328;IPR001680;IPR001680;IPR001680;IPR015943;IPR017986	GO:0005515; GO:0005515; GO:0005515; GO:0005515	0.0652357	no	no	no
UMAG_02338	yes	sr13539	IPR000727;IPR006011;IPR006012;IPR000727;IPR000727;IPR010989	GO:0016020; GO:0005484; GO:0006886; GO:0016020; GO:0016192; GO:0016020	0.0652357	no	no	no
UMAG_02340	yes	sr13541	IPR029071;IPR018200;IPR000626;IPR000626;IPR028889;IPR000626;IPR018200;IPR001394;IPR038765	GO:0005515; GO:0036459; GO:0016579; GO:0036459; GO:0006511	0.0652357	no	no	no
UMAG_02341	yes	sr13542	none	none	0.335226	no	no	no
UMAG_02342	yes	sr13546	IPR027417	none	0.335226	no	no	no
UMAG_02343	yes	sr13547	IPR005343;IPR016024;IPR005343	none	0.335226	no	no	no
UMAG_02344	yes	sr13548	IPR005225;IPR015760;IPR000178;IPR009000;IPR036925;IPR023115;IPR000795;IPR000795;IPR000795;IPR000795;IPR000795;IPR009000;IPR036925;IPR027417	GO:0003743; GO:0005525; GO:0006413; GO:0003924; GO:0005525; GO:0005525	0.335226	no	no	no
UMAG_02345	yes	sr13549	none	none	0.138994	no	no	no
UMAG_02346	yes	sr13550	IPR035979;IPR000504;IPR000504;IPR000504;IPR000504;IPR000504;IPR012677;IPR000504;IPR000504;IPR012677;IPR035979;IPR000504;IPR000504;IPR012677;IPR012677;IPR034482;IPR035979;IPR000504;IPR035979;IPR000504;IPR000504;IPR000504;IPR000504;IPR000504;IPR012677	GO:0003676; GO:0003676	0.138994	no	no	no
UMAG_02347	yes	sr13551	IPR002791;IPR036075;IPR039763	GO:0051998	0.0502709	no	no	no
UMAG_02350	yes	sr13553	IPR027410;IPR027409;IPR002194;IPR002423;IPR017998;IPR017998;IPR017998;IPR017998;IPR017998;IPR012722;IPR027413;IPR027409;IPR027413;IPR027413;IPR002194	GO:0005524; GO:0051082; GO:0006457; GO:0005524; GO:0005524; GO:0051082; GO:0006457	0.0502709	no	no	no
UMAG_02351	yes	sr13554	IPR018108;IPR023395;IPR018108;IPR018108;IPR002067;IPR002067;IPR002067;IPR002067;IPR018108;IPR018108;IPR018108;IPR023395	GO:0022857; GO:0055085	0.0502709	no	no	no
UMAG_02353	yes	sr13556	IPR005710;IPR002942;IPR002942;IPR001912;IPR022801;IPR002942;IPR001912;IPR036986;IPR018079;IPR002942	GO:0019843; GO:0003723; GO:0003735; GO:0006412; GO:0015935; GO:0019843; GO:0003723	0.0539404	no	no	no
UMAG_02354	yes	sr13557	none	none	0.0539404	no	no	no
UMAG_02356	yes	sr13559	IPR008979;IPR001944;IPR001944;IPR018954;IPR008979;IPR031330;IPR008979;IPR018954;IPR017853;IPR001944;IPR001944;IPR001944;IPR001944;IPR001944;IPR025300;IPR025300;IPR008979;IPR037110	GO:0004553; GO:0005975	0.0539404	no	yes	no
UMAG_02357	yes	sr13178	IPR000719;IPR003527;IPR008271;IPR000719;IPR000719;IPR017441;IPR008352;IPR008352;IPR008352;IPR008352;IPR038783;IPR011009	GO:0004672; GO:0005524; GO:0006468; GO:0004707; GO:0005524; GO:0006468; GO:0004672; GO:0006468; GO:0004707; GO:0005524; GO:0006468; GO:0005524; GO:0004707; GO:0051403	0.190323	no	no	no
UMAG_02358	yes	sr13561	IPR027267;IPR027267;IPR018808;IPR028565;IPR001060	none	0.190323	no	no	no
UMAG_02360	yes	sr13563	IPR019711;IPR019711	GO:0015986; GO:0000276	0.190323	no	no	no
UMAG_02361	yes	sr13564	IPR007648	GO:0042030; GO:0032780; GO:0005739	0.163778	no	no	no
UMAG_02363	yes	none	none	none	0.163778	no	no	no
UMAG_02365	yes	none	IPR018108;IPR023395;IPR018108;IPR018108;IPR023395;IPR018108;IPR018108;IPR018108	none	0.163778	no	no	no
UMAG_02366	yes	sr13569	IPR009018;IPR039914;IPR039432;IPR009018	GO:0008312; GO:0006614; GO:0048500; GO:0006614; GO:0048500	0.0813071	no	no	no
UMAG_02367	yes	sr13570	IPR013083;IPR011016;IPR011016;IPR011016	GO:0008270	0.0813071	no	no	no
UMAG_02370	yes	none	none	none	0.101839	no	no	no
UMAG_02371	yes	sr13543	IPR000719;IPR000719;IPR000719;IPR008271;IPR011009	GO:0004672; GO:0005524; GO:0006468; GO:0004672; GO:0006468	none	none	no	no
UMAG_02374	yes	sr13579	IPR020846;IPR036259;IPR005829;IPR020846;IPR005828	GO:0022857; GO:0055085; GO:0016021; GO:0005215; GO:0055085; GO:0016021	0.136348	no	no	no
UMAG_02375	yes	sr13578	IPR011989;IPR021133;IPR001494;IPR001494;IPR040122;IPR016024;IPR001494;IPR000225;IPR000225;IPR000225;IPR000225	GO:0005515; GO:0008536; GO:0006886; GO:0006606	0.182508	no	no	no
UMAG_02376	yes	sr13577	IPR001468;IPR006221;IPR013798;IPR001240;IPR013785;IPR001240;IPR013785;IPR011060;IPR016302;IPR029062;IPR001240;IPR017926;IPR011060;IPR013785;IPR017926;IPR029062;IPR013798	GO:0004640; GO:0006568; GO:0004425; GO:0006568; GO:0003824; GO:0003824; GO:0004425; GO:0004049; GO:0004425; GO:0004640	0.182508	no	no	no
UMAG_02377	yes	sr13576	IPR002207;IPR002207;IPR002207;IPR002207;IPR002207;IPR002207;IPR002016;IPR019793;IPR002016;IPR010255;IPR002016;IPR002016;IPR002016;IPR002016;IPR002016;IPR019794	GO:0004601; GO:0020037; GO:0006979; GO:0055114; GO:0004601; GO:0020037; GO:0006979; GO:0055114; GO:0004601; GO:0020037; GO:0006979; GO:0055114; GO:0004601; GO:0055114	0.182508	no	no	no
UMAG_02378	yes	sr13575	IPR006895;IPR036180;IPR036175;IPR036465;IPR006900;IPR036174;IPR006896;IPR012990	GO:0008270; GO:0006886; GO:0006888; GO:0030127; GO:0006886; GO:0006888; GO:0030127; GO:0006886; GO:0006888; GO:0030127; GO:0008270; GO:0006886; GO:0006888; GO:0030127; GO:0006886; GO:0006888; GO:0030127	0.182508	no	no	no
UMAG_02379	yes	sr13586	IPR011992;IPR018247;IPR021520;IPR002048	GO:0005509; GO:0016772	0.0663575	no	no	no
UMAG_02380	yes	sr13588	IPR011856;IPR036167;IPR018593	GO:0003676; GO:0004518; GO:0000213; GO:0006388	0.0663575	no	no	no
UMAG_02381	yes	sr13587	IPR002509;IPR011330	GO:0016810; GO:0005975; GO:0003824; GO:0005975	0.0663575	no	yes	no
UMAG_02382	yes	none	IPR035382	none	none	none	no	no
UMAG_02383	yes	sr14417	IPR001546;IPR001546;IPR001546;IPR001546;IPR001546;IPR001546;IPR001546;IPR001499;IPR001499;IPR001499;IPR001499;IPR001499;IPR001499;IPR001499;IPR001499;IPR001499;IPR001499;IPR001499;IPR001499;IPR001499;IPR001499;IPR001499	GO:0004932; GO:0007186; GO:0016021; GO:0004933; GO:0007186; GO:0016020	none	none	no	no
UMAG_02384	yes	sr13580	IPR005351	none	none	none	no	no
UMAG_02385	yes	sr12711	IPR006219;IPR006219;IPR006218;IPR006219;IPR013785	GO:0009058; GO:0003849; GO:0009073; GO:0003824	0.0323049	no	no	no
UMAG_02386	yes	sr13584	IPR002222;IPR002222;IPR020934;IPR023575;IPR002222;IPR002222;IPR002222;IPR002222;IPR002222;IPR023575	GO:0003735; GO:0006412; GO:0005840; GO:0003723; GO:0003735; GO:0006412; GO:0005840	0.0323049	no	no	no
UMAG_02387	yes	sr13585	IPR004813;IPR004813;IPR004648	GO:0055085; GO:0055085	0.0323049	no	no	no
UMAG_02388	yes	sr13589	IPR006789;IPR036743;IPR036743;IPR006789;IPR006789	GO:0030833; GO:0034314; GO:0005885; GO:0015629; GO:0030833; GO:0034314; GO:0005885; GO:0015629	0.0878693	no	no	no
UMAG_02390	yes	sr13591	IPR001830;IPR023214;IPR003337;IPR001830;IPR036412	GO:0003824; GO:0005992; GO:0003824; GO:0005992	0.214942	no	no	no
UMAG_02392	yes	sr13593	IPR038872	none	0.214942	no	no	no
UMAG_02395	yes	sr13596	IPR013130;IPR013112;IPR017927;IPR017938;IPR039261;IPR039261;IPR013121	GO:0016491; GO:0055114; GO:0016491; GO:0055114; GO:0016491; GO:0055114	0.0743406	no	no	no
UMAG_02396	yes	sr13598	IPR041672;IPR008417;IPR040463	GO:0006886; GO:0005783; GO:0016021	0.0743406	no	no	no
UMAG_02397	yes	sr13599	none	none	0.113614	no	no	no
UMAG_02398	yes	sr13600	IPR036188;IPR040125;IPR013698;IPR036188	GO:0004506; GO:0050660; GO:0055114; GO:0016021; GO:0004506; GO:0016126	0.113614	no	no	no
UMAG_02400	yes	sr13604	IPR006565;IPR009072;IPR006565;IPR009072	GO:0046982	0.113614	no	no	no
UMAG_02401	yes	sr13605	IPR000504;IPR000504;IPR000504;IPR035979;IPR012677	GO:0003676; GO:0003676	0.113614	no	no	no
UMAG_02402	yes	sr13606	IPR008011	none	0.0117745	no	no	no
UMAG_02403	yes	sr13607	IPR006676;IPR036167;IPR011856;IPR016589;IPR006678;IPR006677	GO:0000213; GO:0006388; GO:0000213; GO:0006388; GO:0000213; GO:0006388; GO:0003676; GO:0004518; GO:0000213; GO:0006388; GO:0000214; GO:0000213; GO:0006388	0.0117745	no	no	no
UMAG_02404	yes	sr13602	IPR001680;IPR001680;IPR001680;IPR001680;IPR001680;IPR001680;IPR036322;IPR011659;IPR015943;IPR024977;IPR017986;IPR001680	GO:0005515; GO:0005515; GO:0005515; GO:0005515	0.0117745	no	no	no
UMAG_02405	yes	sr10812	IPR007757;IPR007757;IPR007757	none	0.0117745	no	no	no
UMAG_02407	yes	sr10815	IPR029033;IPR013078;IPR036926;IPR013078;IPR020940;IPR036926;IPR000398;IPR000398;IPR000398;IPR000398;IPR000398;IPR013078;IPR023451;IPR023451;IPR000398;IPR029033;IPR000398	GO:0004799; GO:0006231; GO:0004799; GO:0006231	0.011054	no	no	no
UMAG_02410	yes	sr15769	none	none	none	none	no	no
UMAG_02411	yes	sr10822	IPR015202;IPR014756;IPR013783;IPR015202;IPR037293;IPR009880;IPR006311;IPR011043	none	none	none	yes	no
UMAG_02412T0	no	none	IPR012677;IPR000504;IPR000504;IPR000504;IPR035979	GO:0003676; GO:0003676	none	none	none	none
UMAG_02412T1	no	none	IPR035979;IPR000504;IPR000504;IPR000504;IPR012677	GO:0003676; GO:0003676	none	none	none	none
UMAG_02413	yes	sr10826	none	none	none	none	no	no
UMAG_02414	yes	sr10827	IPR001269;IPR001269;IPR001269;IPR035587;IPR018517	GO:0017150; GO:0050660; GO:0008033; GO:0055114; GO:0017150; GO:0050660; GO:0008033; GO:0055114	0.261885	no	no	no
UMAG_02415	yes	sr10828	IPR006818;IPR006818;IPR036747;IPR036747	GO:0006333; GO:0005634; GO:0006333; GO:0005634	0.261885	no	no	no
UMAG_02416	yes	sr10829	none	none	0.261885	no	no	no
UMAG_02419	yes	sr10832	none	none	0.361886	yes	no	no
UMAG_02420	yes	sr10833	IPR000504;IPR000504;IPR012677;IPR035979;IPR000504;IPR000504;IPR037366;IPR037366;IPR012677;IPR035979;IPR000504;IPR000504	GO:0003676; GO:0003676; GO:0003729; GO:0007281	0.361886	yes	no	no
UMAG_02421	yes	sr10835	IPR003960;IPR003593;IPR003593;IPR003959;IPR003959;IPR027417;IPR027417	GO:0005524; GO:0005524	0.361886	yes	no	no
UMAG_02422	yes	sr10836	IPR000270;IPR001849;IPR035899;IPR000270;IPR036872;IPR000270;IPR011993;IPR000219;IPR033511;IPR000219;IPR010481;IPR000219;IPR035899;IPR001849;IPR000219	GO:0005089; GO:0035023; GO:0005515; GO:0005089	0.222091	no	no	no
UMAG_02423	yes	sr10838	IPR001876;IPR036443;IPR001876;IPR001876	none	0.222091	no	no	no
UMAG_02425	yes	sr10841	IPR012337;IPR039637;IPR036397;IPR006941;IPR006941	GO:0003676; GO:0004535; GO:0030014	0.0514804	no	no	no
UMAG_02426	yes	sr10312	IPR016135;IPR016135;IPR023313;IPR000608;IPR000608;IPR000608	none	0.0514804	no	no	no
UMAG_02427	yes	sr10844.2	IPR041221;IPR024990;IPR024990	GO:0005680	0.145101	no	no	no
UMAG_02428	yes	sr10845.2	none	none	0.145101	no	no	no
UMAG_02429	yes	sr10846	none	none	0.176977	no	no	no
UMAG_02430	yes	sr10848	none	none	0.176977	no	yes	no
UMAG_02431	yes	sr10850	IPR001849;IPR001164;IPR001164;IPR001164;IPR001849;IPR038508;IPR037278;IPR001164;IPR027267;IPR001164;IPR027267;IPR001164;IPR011993;IPR001849	GO:0005096	0.176977	no	no	no
UMAG_02433	yes	sr10852	IPR007594;IPR007594	GO:0005319; GO:0006869; GO:0016021	0.171183	no	no	no
UMAG_02435	yes	sr10856.2	IPR033851;IPR001567;IPR024077;IPR033851	GO:0004222; GO:0006508; GO:0004222; GO:0006627; GO:0005759	0.171183	no	no	no
UMAG_02436	yes	sr10858	IPR023299;IPR018303;IPR023298;IPR006539;IPR023214;IPR023214;IPR036412;IPR023299;IPR032630;IPR001757;IPR001757;IPR032631;IPR008250;IPR008250;IPR023299;IPR006539	GO:0016021; GO:0000287; GO:0004012; GO:0005524; GO:0015914; GO:0016021; GO:0000166	0.0540666	no	no	no
UMAG_02437	yes	sr10860	IPR008011;IPR016488;IPR016488	none	0.0540666	no	no	no
UMAG_02438	yes	sr10863	none	none	0.0540666	no	no	no
UMAG_02439	yes	sr10864	IPR036236;IPR036236;IPR003604;IPR003604;IPR036236;IPR013087;IPR041661;IPR013087;IPR040025;IPR022755;IPR013087;IPR013087;IPR013087;IPR013087	GO:0003676; GO:0008270; GO:0003676	0.0540666	no	no	no
UMAG_02440	yes	sr10865	IPR019956;IPR019956;IPR019956;IPR001975;IPR000626;IPR019954;IPR001975;IPR038587;IPR000626;IPR000626;IPR029071	GO:0005515; GO:0003735; GO:0006412; GO:0005840	0.0429574	no	no	no
UMAG_02442	yes	sr10869	IPR004045;IPR001662;IPR004046;IPR004045;IPR001662;IPR036433;IPR010987;IPR036433;IPR036249;IPR036282;IPR040079;IPR001662	GO:0003746; GO:0006414; GO:0005515; GO:0003746; GO:0006414	0.0429574	no	no	no
UMAG_02444	yes	sr10873	IPR011530;IPR029063;IPR001737;IPR001737;IPR020598;IPR001737	GO:0000179; GO:0006364; GO:0000179; GO:0008649; GO:0000154	0.206904	no	no	no
UMAG_02445	yes	sr16113	IPR006186;IPR006186;IPR006186;IPR006186;IPR006186;IPR006186;IPR006186;IPR029052;IPR006186;IPR004843;IPR006186	GO:0016787; GO:0016787	0.206904	no	no	no
UMAG_02446	yes	sr10877	IPR007645;IPR007641;IPR015712;IPR007646;IPR007647;IPR037033;IPR007121;IPR007120;IPR007642;IPR037034;IPR015712;IPR007644;IPR014724	GO:0003677; GO:0003899; GO:0006351; GO:0003677; GO:0003899; GO:0006351; GO:0003677; GO:0003899; GO:0006351; GO:0003677; GO:0003899; GO:0006351; GO:0003677; GO:0003899; GO:0006351; GO:0003677; GO:0003899; GO:0006351; GO:0003677; GO:0003899; GO:0006351; GO:0006351; GO:0003899; GO:0003899; GO:0032549; GO:0006351; GO:0003677; GO:0003899; GO:0006351; GO:0003677; GO:0003899; GO:0006351	0.206904	no	no	no
UMAG_02449	yes	sr10882	IPR011598;IPR011598;IPR036638;IPR036638;IPR011598;IPR011598	GO:0046983; GO:0046983	0.15754	no	no	no
UMAG_02450	yes	sr10884	IPR020189;IPR012340;IPR020189;IPR001884;IPR001884;IPR001884;IPR008991;IPR014722;IPR019769	GO:0003723; GO:0003746; GO:0043022; GO:0045901; GO:0003723; GO:0003746; GO:0043022; GO:0045901; GO:0045905; GO:0003723; GO:0003746; GO:0043022; GO:0006452; GO:0045901; GO:0045905	0.15754	no	no	no
UMAG_02451	yes	none	IPR036864;IPR001138;IPR001138;IPR001138;IPR001138;IPR001138;IPR036864	GO:0000981; GO:0008270; GO:0006355; GO:0005634; GO:0000981; GO:0008270; GO:0006355; GO:0005634	0.15754	no	no	no
UMAG_02452	yes	sr10885	IPR019341	none	0.105052	no	no	no
UMAG_02453	yes	sr11027.2	IPR036324;IPR019831;IPR036314;IPR036324;IPR001189;IPR001189;IPR001189;IPR001189;IPR001189;IPR019833;IPR036314;IPR001189;IPR019832	GO:0004784; GO:0046872; GO:0006801; GO:0055114; GO:0004784; GO:0046872; GO:0006801; GO:0055114; GO:0004784; GO:0046872; GO:0006801; GO:0055114; GO:0004784; GO:0046872; GO:0006801; GO:0055114	0.105052	no	no	no
UMAG_02454	yes	sr10889	IPR019021	GO:0006281; GO:0006974; GO:0031297; GO:0005634	0.105052	no	no	no
UMAG_02456	yes	sr10892	IPR014770;IPR035892;IPR014772;IPR000008;IPR000008;IPR019558;IPR000008	none	0.132351	no	no	no
UMAG_02457	yes	sr10893	IPR001708;IPR028055;IPR001708	GO:0032977; GO:0016021	0.132351	no	no	no
UMAG_02458	yes	sr10894	none	none	0.208453	no	no	no
UMAG_02459	yes	sr10896	IPR013057	none	0.208453	no	no	no
UMAG_02460	yes	sr10897	IPR001810;IPR036047;IPR021894;IPR001810;IPR001810	GO:0005515; GO:0005515	0.208453	no	no	no
UMAG_02461	yes	sr10898	IPR012999;IPR006258;IPR036188;IPR036188;IPR001100;IPR016156;IPR004099;IPR016156;IPR036188;IPR023753	GO:0009055; GO:0016491; GO:0045454; GO:0055114; GO:0004148; GO:0050660; GO:0055114; GO:0016668; GO:0055114; GO:0016491; GO:0050660; GO:0055114; GO:0016491; GO:0055114	0.217307	no	no	no
UMAG_02462	yes	sr10900.2	IPR007219;IPR001138;IPR036864;IPR036864;IPR001138;IPR007219;IPR001138;IPR001138;IPR001138	GO:0000981; GO:0008270; GO:0006355; GO:0005634; GO:0003677; GO:0008270; GO:0006351; GO:0005634; GO:0000981; GO:0008270; GO:0006355; GO:0005634	0.217307	no	no	no
UMAG_02463	yes	sr10901	IPR003323;IPR019400;IPR038765;IPR019400	none	0.217307	no	no	no
UMAG_02464	yes	sr10902	IPR019180;IPR034646;IPR004147;IPR034646;IPR011009	none	0.0959017	no	no	no
UMAG_02465	yes	sr10904	IPR024338;IPR024338	GO:0005262; GO:0098703	0.0959017	no	yes	no
UMAG_02466	yes	sr11675	none	none	0.0959017	no	yes	no
UMAG_02468	yes	sr10909	IPR001214;IPR001214	GO:0005515	0.0974765	no	no	no
UMAG_02469	yes	sr10910	IPR035979;IPR000504;IPR012677;IPR040252;IPR000504;IPR000504	GO:0003676; GO:0003676; GO:0000398; GO:0005685	0.0974765	no	no	no
UMAG_02471	yes	sr10913	IPR016024	none	0.25064	no	no	no
UMAG_02472	yes	sr10914	IPR012677;IPR012677;IPR000504;IPR035979;IPR000504;IPR000504;IPR000504	GO:0003676; GO:0003676	0.25064	no	no	no
UMAG_02473	yes	none	none	none	0.120442	no	yes	yes
UMAG_02474	yes	none	none	none	0.120442	no	yes	yes
UMAG_02475	yes	sr15702	none	none	0.120442	no	yes	yes
UMAG_02476	yes	sr10919	IPR022775;IPR011012;IPR027059;IPR036168;IPR028565;IPR028565	GO:0006890; GO:0030126	0.120442	no	no	no
UMAG_02477	yes	sr10921	IPR003204;IPR036545;IPR003204;IPR036545;IPR003204	GO:0004129; GO:0005743; GO:0004129; GO:0005743	0.120442	no	no	no
UMAG_02478	yes	sr10922	IPR000504;IPR035979;IPR000571;IPR002483;IPR012677;IPR000571;IPR036855;IPR000571;IPR000504;IPR000504;IPR012677;IPR000504;IPR035979	GO:0003676; GO:0046872; GO:0006397; GO:0003676; GO:0046872	none	none	no	no
UMAG_02481	yes	sr10926.2	none	none	none	none	no	no
UMAG_02482	yes	sr10927.2	IPR001680;IPR001680;IPR001680;IPR001680;IPR001680;IPR001680;IPR019775;IPR017986;IPR015943;IPR001680;IPR036322;IPR015943	GO:0005515; GO:0005515; GO:0005515; GO:0005515	none	none	no	no
UMAG_02483	yes	sr10928	IPR008942;IPR008942;IPR002014;IPR002014;IPR002014	GO:0006886	none	none	no	no
UMAG_02485	yes	sr11233	IPR027417;IPR005225;IPR001806	GO:0003924; GO:0005525; GO:0005525	none	none	no	no
UMAG_02487	yes	sr10932.2	IPR039542;IPR012936	none	0.233826	no	no	no
UMAG_02489	yes	sr10935	IPR029058;IPR002921;IPR029058	GO:0006629	0.233826	no	no	no
UMAG_02490	yes	sr10937	IPR020846;IPR036259;IPR011701;IPR020846	GO:0055085; GO:0016021	0.233826	no	no	no
UMAG_02491T0	no	none	IPR020828;IPR020831;IPR020830;IPR020831;IPR020829;IPR020831;IPR020831;IPR020831;IPR020831;IPR020831;IPR036291;IPR020828;IPR006424	GO:0016620; GO:0050661; GO:0051287; GO:0006006; GO:0055114; GO:0016620; GO:0055114; GO:0016620; GO:0055114; GO:0016620; GO:0055114; GO:0016620; GO:0055114	0.168177	no	none	none
UMAG_02491T1	no	none	IPR020829;IPR020831;IPR020831;IPR020831;IPR020831;IPR020831;IPR020830;IPR020831;IPR036291;IPR020828;IPR020828;IPR020831;IPR006424	GO:0016620; GO:0050661; GO:0051287; GO:0006006; GO:0055114; GO:0016620; GO:0055114; GO:0016620; GO:0055114; GO:0016620; GO:0055114; GO:0016620; GO:0055114	0.168177	no	none	none
UMAG_02492	yes	sr10941	IPR042098;IPR003819	GO:0016491; GO:0055114	0.168177	no	no	no
UMAG_02493	yes	sr10944	IPR029262;IPR002092;IPR002092;IPR037159;IPR002092;IPR002092;IPR029262;IPR024075	GO:0003677; GO:0003899; GO:0006351; GO:0003899	0.168177	no	no	no
UMAG_02494	yes	sr11051.2	IPR017231;IPR001806;IPR027417;IPR003578;IPR005225	GO:0003924; GO:0005525; GO:0005525; GO:0007264; GO:0005525	0.0910647	no	no	no
UMAG_02495	yes	sr10946	IPR035298;IPR000717;IPR036390;IPR000717;IPR000717	none	0.0910647	no	no	no
UMAG_02496	yes	sr10948.2	IPR033932;IPR029063;IPR013108;IPR011059;IPR032466	GO:0016810	0.0910647	no	no	no
UMAG_02497	yes	sr10950.2	none	none	0.0910647	no	no	no
UMAG_02498	yes	sr10951.2	IPR036400;IPR005804;IPR001199;IPR012171;IPR012171;IPR001199;IPR036400;IPR001199	GO:0006629; GO:0016491; GO:0006629; GO:0016021	0.0790005	no	no	no
UMAG_02499	yes	sr10952	IPR001680;IPR017986;IPR001680;IPR015943;IPR001680;IPR001680;IPR001680;IPR001680;IPR011047	GO:0005515; GO:0005515; GO:0005515	0.0790005	no	no	no
UMAG_02500	yes	sr10954.2	IPR006560;IPR006560;IPR003616;IPR003616;IPR038190;IPR001214;IPR001214;IPR025788;IPR013257;IPR001214;IPR006560	GO:0005515; GO:0018024; GO:0005634; GO:0018024; GO:0006355; GO:0034968; GO:0005694; GO:0046975; GO:0006354; GO:0010452	0.0790005	no	no	no
UMAG_02501	yes	sr13608	IPR041332;IPR011009;IPR030844;IPR030844;IPR000571	GO:0046872; GO:0003723; GO:0000289; GO:0006397; GO:0031251	0.0790005	no	no	no
UMAG_02502	yes	sr13609	IPR029058;IPR029058	none	0.0432307	no	no	no
UMAG_02504	yes	sr13612	IPR020846;IPR011701;IPR036259	GO:0055085; GO:0016021	0.0432307	no	no	no
UMAG_02506	yes	none	IPR029058;IPR000675;IPR000675;IPR029058	GO:0016787	none	none	yes	no
UMAG_02508	yes	none	IPR016162;IPR016161;IPR016163;IPR029510;IPR015590	GO:0016491; GO:0055114; GO:0016491; GO:0055114; GO:0016491; GO:0055114; GO:0016491; GO:0016620; GO:0055114; GO:0016491; GO:0055114	0.21249	no	no	no
UMAG_02510	yes	sr10957	IPR000743;IPR006626;IPR006626;IPR006626;IPR006626;IPR006626;IPR006626;IPR000743;IPR012334;IPR011050	GO:0004650; GO:0005975	0.21249	no	no	no
UMAG_02512	yes	sr10960.2	IPR035966;IPR009161;IPR000023;IPR000023;IPR000023;IPR022953;IPR022953;IPR022953;IPR022953;IPR022953;IPR022953;IPR022953;IPR022953;IPR009161;IPR009161;IPR009161;IPR015912;IPR035966;IPR015912;IPR035966	GO:0003872; GO:0006096; GO:0003872; GO:0005524; GO:0006096; GO:0005737; GO:0003872; GO:0006096; GO:0003872; GO:0006002; GO:0006096; GO:0003872; GO:0006096	0.262535	no	no	no
UMAG_02514	yes	sr10963	IPR027521;IPR027521	GO:0004518; GO:0034477	0.271192	no	no	no
UMAG_02516	yes	sr10967	IPR010729;IPR038340;IPR010729	GO:0003735; GO:0006412; GO:0005761	0.521118	yes	no	no
UMAG_02517	yes	sr10165.2	IPR001019;IPR011025;IPR001019;IPR002975;IPR002975;IPR002975;IPR002975;IPR002975;IPR001019;IPR011025;IPR001019;IPR001019;IPR001019;IPR001019;IPR001019;IPR027417;IPR001019	GO:0003924; GO:0019001; GO:0031683; GO:0007186; GO:0001664; GO:0003924; GO:0005525; GO:0007186; GO:0005834; GO:0007165	0.521118	yes	no	no
UMAG_02519	yes	sr10973	IPR039488;IPR004856;IPR004856;IPR004856	GO:0016758; GO:0005789; GO:0042281; GO:0006488; GO:0005783	0.35325	no	no	no
UMAG_02520	yes	sr10974	IPR007259;IPR041470;IPR040457;IPR040457;IPR042241	GO:0043015; GO:0000226; GO:0007020; GO:0000922; GO:0005815; GO:0043015	0.35325	no	no	no
UMAG_02521	yes	sr10976	IPR029058;IPR013094	GO:0016787	0.35325	no	no	no
UMAG_02523	yes	sr10982	IPR000334;IPR036908;IPR036908	GO:0008810; GO:0005975	0.44909	yes	no	no
UMAG_02524	yes	sr10983	IPR021827;IPR021827	GO:0005643	0.44909	yes	no	no
UMAG_02525	yes	sr10985	IPR002867;IPR002867;IPR018957;IPR016135;IPR001841;IPR002867;IPR002867;IPR013083;IPR006575;IPR001841;IPR031127;IPR016135;IPR017907	GO:0005515; GO:0046872; GO:0004842; GO:0016567	0.252419	no	no	no
UMAG_02526	yes	sr10984	IPR002759;IPR038085	GO:0004540; GO:0008033	0.252419	no	no	no
UMAG_02527	yes	sr10987	IPR004276	GO:0016758; GO:0005975; GO:0030259	0.252419	no	no	no
UMAG_02528	yes	sr10988	IPR013026;IPR019734;IPR019734;IPR019734;IPR019734;IPR019734;IPR019734;IPR001440;IPR019734;IPR024111;IPR019734;IPR011990;IPR013026;IPR011990	GO:0005515; GO:0005515; GO:0005515; GO:0005515	0.0588134	no	no	no
UMAG_02529	yes	sr10989	none	none	0.0588134	no	no	no
UMAG_02530	yes	sr10990	IPR011990;IPR011990;IPR019544	GO:0005515	0.0588134	no	no	no
UMAG_02531	yes	sr10991	IPR002591;IPR017850;IPR017850	GO:0003824; GO:0003824	0.216664	no	no	no
UMAG_02533	yes	sr10045	none	none	0.216664	no	yes	yes
UMAG_02535	yes	sr15698	none	none	0.216664	no	yes	yes
UMAG_02537	yes	sr10237	none	none	0.443969	yes	yes	yes
UMAG_02538	yes	sr13583	none	none	0.443969	yes	yes	yes
UMAG_02540	yes	sr15961	none	none	0.443969	yes	yes	yes
UMAG_02541	yes	sr11010	none	none	0.443969	yes	no	no
UMAG_02542	yes	sr11011	IPR002716	none	0.56356	yes	no	no
UMAG_02543	yes	sr11012	IPR017956;IPR017956;IPR017956;IPR007220;IPR007220;IPR017956;IPR017956;IPR017956;IPR017956;IPR017956;IPR000116;IPR000116	GO:0003677; GO:0006355; GO:0000785; GO:0005634; GO:0006260; GO:0000808; GO:0005634; GO:0003677	0.56356	yes	no	no
UMAG_02546	yes	sr11019	IPR004728;IPR011553;IPR004728	GO:0015031; GO:0030176; GO:0015031; GO:0030176	0.145193	no	no	no
UMAG_02548	yes	sr11020	IPR019497;IPR027267;IPR001452;IPR036871;IPR036028;IPR001683;IPR036871;IPR001683;IPR001683	GO:0005515; GO:0035091; GO:0005515; GO:0035091	0.308123	no	no	no
UMAG_02549	yes	sr11022	IPR013087;IPR013087;IPR036236;IPR013087;IPR013087	GO:0003676	0.308123	no	no	no
UMAG_02550	yes	sr11023.2	none	none	0.328724	no	no	no
UMAG_02551	yes	sr16650	none	none	0.328724	no	no	no
UMAG_02552	yes	sr11025.2	IPR035979;IPR000504;IPR000504;IPR000504;IPR035979;IPR000504;IPR000504;IPR012677;IPR012677;IPR000504	GO:0003676; GO:0003676	0.328724	no	no	no
UMAG_02553	yes	sr11026	IPR013810;IPR013810;IPR020568;IPR000851;IPR005324;IPR014721	GO:0003735; GO:0006412; GO:0005840; GO:0003735; GO:0006412; GO:0005840; GO:0003723; GO:0003735; GO:0006412; GO:0005840	0.284819	no	no	no
UMAG_02554	yes	sr11029	IPR039682;IPR007191	GO:0006904; GO:0000145; GO:0090522; GO:0000145	0.284819	no	no	no
UMAG_02555	yes	sr11031	IPR019410	none	0.319809	no	no	no
UMAG_02556	yes	sr11033.2	IPR002087;IPR036054;IPR036054	none	0.208374	no	no	no
UMAG_02557	yes	sr11034	IPR016722;IPR016722;IPR007185;IPR013627	GO:0003677; GO:0003887; GO:0006260	0.208374	no	no	no
UMAG_02558	yes	sr11035	IPR019136;IPR041499;IPR040454	GO:0006384; GO:0000127	0.254992	no	no	no
UMAG_02559	yes	sr11036	IPR000156;IPR000156;IPR011993;IPR000156	GO:0046907	0.254992	no	no	no
UMAG_02560	yes	sr11038	IPR009038;IPR036598;IPR015720;IPR009038;IPR009038	none	0.254992	no	no	no
UMAG_02561	yes	sr11039	IPR029012;IPR002687;IPR042239;IPR002687;IPR036070;IPR012974;IPR012976	none	0.254992	no	no	no
UMAG_02562	yes	sr11041	IPR032501;IPR027417;IPR003959;IPR003593;IPR005937;IPR003960;IPR041569	GO:0005524; GO:0005524; GO:0016787; GO:0030163; GO:0005737	0.299978	no	no	no
UMAG_02564	yes	sr11043	IPR035979;IPR040446;IPR040447;IPR000504;IPR024326	GO:0003676; GO:0003676	0.299978	no	no	no
UMAG_02565	yes	none	IPR012337;IPR001584;IPR001584;IPR036397;IPR039537	GO:0015074; GO:0003676; GO:0000943	0.299978	no	no	no
UMAG_02567	yes	sr11045	IPR037113;IPR019467;IPR017380;IPR000182;IPR016181;IPR017380	GO:0004402; GO:0006348; GO:0016573; GO:0005634; GO:0006325; GO:0006325	0.299978	no	no	no
UMAG_02568	yes	sr11046	IPR011527;IPR027417;IPR036640;IPR027417;IPR011527;IPR003593;IPR003593;IPR011527;IPR011527;IPR003439;IPR036640;IPR036640;IPR017871;IPR036640;IPR003439;IPR003439;IPR003439	GO:0005524; GO:0016887; GO:0005524; GO:0042626; GO:0055085; GO:0016021; GO:0005524; GO:0016887; GO:0005524; GO:0016021	0.0707204	no	no	no
UMAG_02571	yes	sr17132	IPR012717;IPR027409;IPR027410;IPR027413;IPR002194;IPR027413;IPR027413;IPR002194;IPR002423;IPR027409;IPR017998;IPR017998;IPR017998;IPR017998;IPR017998;IPR027410;IPR002194	GO:0005524; GO:0051082; GO:0006457; GO:0005524; GO:0005524; GO:0051082; GO:0006457	0.130952	no	no	no
UMAG_02572	yes	sr11050	IPR042299;IPR004854;IPR004854	GO:0006511	0.130952	no	no	no
UMAG_02573	yes	sr12087	none	none	0.165674	no	no	no
UMAG_02574	yes	sr11054.2	IPR003347;IPR003347;IPR017907;IPR003347	none	0.165674	no	no	no
UMAG_02575	yes	sr11056	IPR036291;IPR013149;IPR011032;IPR020843;IPR013154	GO:0055114; GO:0055114; GO:0016491	0.165674	no	no	no
UMAG_02576	yes	sr13618	IPR000731;IPR000731;IPR030225;IPR036322;IPR015943	GO:0005515; GO:0032934; GO:0032933; GO:0000139; GO:0005789; GO:0005515	0.143129	no	no	no
UMAG_02577	yes	sr13619	IPR006183;IPR006114;IPR006184;IPR006183;IPR006183;IPR006183;IPR006183;IPR006183;IPR006183;IPR036291;IPR006113;IPR006115;IPR006114;IPR013328;IPR006113;IPR008927	GO:0004616; GO:0006098; GO:0055114; GO:0004616; GO:0006098; GO:0055114; GO:0050661; GO:0004616; GO:0055114; GO:0004616; GO:0006098; GO:0055114; GO:0055114; GO:0016491; GO:0055114	0.143129	no	no	no
UMAG_02578	yes	sr13643	IPR010816	none	0.526039	yes	no	no
UMAG_02579	yes	sr13642	IPR004365;IPR036388;IPR012340;IPR040260;IPR036390;IPR014646;IPR014892	GO:0003676; GO:0003677; GO:0006260; GO:0006281; GO:0006310; GO:0005634	0.526039	yes	no	no
UMAG_02580	yes	sr13621	IPR029063;IPR019410	none	0.526039	yes	no	no
UMAG_02581	yes	sr13622	IPR018303;IPR008250;IPR004014;IPR023298;IPR004014;IPR001757;IPR001757;IPR001757;IPR001757;IPR001757;IPR006534;IPR023299;IPR008250;IPR001757;IPR001757;IPR036412	GO:0016021; GO:0008553; GO:0120029; GO:0016021; GO:0000166	0.525315	yes	no	no
UMAG_02582	yes	sr13623	IPR001606;IPR036431;IPR011011;IPR004198;IPR003349;IPR019786;IPR003347;IPR019787;IPR019786;IPR003347;IPR001606;IPR001606;IPR001965;IPR001965;IPR001965;IPR003349;IPR019787;IPR011011;IPR013083;IPR013083;IPR036431;IPR019787;IPR019787;IPR011011;IPR013637;IPR013083;IPR003349;IPR003347	GO:0003677; GO:0003677	0.525315	yes	no	no
UMAG_02583	yes	sr13624	IPR020845;IPR000873;IPR030310;IPR042099	GO:0003824; GO:0004467; GO:0006633	0.425182	yes	no	no
UMAG_02584	yes	sr13625	none	none	0.425182	yes	no	no
UMAG_02585	yes	sr13626	IPR011701;IPR020846;IPR020846;IPR036259	GO:0055085; GO:0016021	0.425182	yes	no	no
UMAG_02586	yes	sr13627	IPR006603;IPR008429;IPR008429	GO:0016021	0.265559	no	no	no
UMAG_02587	yes	sr13628	IPR002893;IPR002893	none	0.265559	no	no	no
UMAG_02589	yes	none	none	none	0.310699	no	no	no
UMAG_02590	yes	sr13630	none	none	0.310699	no	no	no
UMAG_02591	yes	sr13631	IPR006909;IPR036390;IPR006910;IPR023093;IPR039781	GO:0005515; GO:0007062; GO:0008278	0.228264	no	no	no
UMAG_02592	yes	sr13632	IPR036291;IPR008927;IPR013328;IPR029154;IPR006115	GO:0050661; GO:0055114; GO:0016491; GO:0055114; GO:0051287	0.228264	no	no	no
UMAG_02594	yes	sr13634	IPR001810;IPR036047;IPR015943;IPR036322;IPR001810;IPR001810	GO:0005515; GO:0005515; GO:0005515; GO:0005515	0.228264	no	no	no
UMAG_02595	yes	sr13635	IPR036691;IPR000300;IPR005135;IPR036691;IPR002013;IPR002013	GO:0046856; GO:0042578	0.314876	no	no	no
UMAG_02596	yes	sr13636	none	none	0.314876	no	no	no
UMAG_02597	yes	sr13637	IPR034164;IPR021109;IPR001969;IPR001461;IPR001461;IPR001461;IPR001461;IPR021109;IPR033121;IPR021109;IPR033121;IPR001461;IPR001969	GO:0004190; GO:0006508; GO:0004190; GO:0006508	0.314876	no	yes	no
UMAG_02598	yes	sr13638	IPR036259;IPR020846;IPR011701;IPR020846;IPR001411	GO:0055085; GO:0016021	0.314876	no	no	no
UMAG_02599	yes	sr13639	IPR029058;IPR022742;IPR029058	none	0.466525	yes	no	no
UMAG_02600	yes	sr13640	IPR007863;IPR011249;IPR011249;IPR011765	GO:0003824; GO:0046872	0.466525	yes	no	no
UMAG_02601	yes	none	none	none	0.466525	yes	yes	no
UMAG_02602T0	no	none	IPR001138;IPR036864;IPR001138;IPR036864;IPR001138;IPR001138;IPR001138;IPR007219	GO:0000981; GO:0008270; GO:0006355; GO:0005634; GO:0003677; GO:0008270; GO:0006351; GO:0005634; GO:0000981; GO:0008270; GO:0006355; GO:0005634	0.466525	yes	none	none
UMAG_02602T1	no	none	IPR001138;IPR001138;IPR036864;IPR001138;IPR001138;IPR001138;IPR007219;IPR036864	GO:0000981; GO:0008270; GO:0006355; GO:0005634; GO:0003677; GO:0008270; GO:0006351; GO:0005634; GO:0000981; GO:0008270; GO:0006355; GO:0005634	0.466525	yes	none	none
UMAG_02603	yes	sr13620	none	none	0.169199	no	no	no
UMAG_02604	yes	none	none	none	0.169199	no	no	no
UMAG_02605	yes	sr13644	IPR001965;IPR019786;IPR011011;IPR019787;IPR013083	none	0.407347	yes	no	no
UMAG_02606	yes	sr13645	IPR019337;IPR038528	none	0.407347	yes	no	no
UMAG_02607	yes	sr13646	IPR009057;IPR027417;IPR014001;IPR015194;IPR001005;IPR001005;IPR001650;IPR001005;IPR036306;IPR015195;IPR036306;IPR017884;IPR000330;IPR009057;IPR027417;IPR001650;IPR001650;IPR001650;IPR014001;IPR038718	GO:0005524; GO:0003677; GO:0031491; GO:0043044; GO:0003676; GO:0005524; GO:0016818; GO:0006338; GO:0005634	0.407347	yes	no	no
UMAG_02609	yes	sr13648	IPR000504;IPR000504;IPR035979;IPR012677;IPR000504;IPR034150	GO:0003676; GO:0003676	0.163729	no	no	no
UMAG_02610	yes	sr13649	IPR036282;IPR004045;IPR036249;IPR004045	GO:0005515	0.163729	no	no	no
UMAG_02611	yes	sr13650	IPR001568;IPR001568;IPR036430;IPR018188;IPR033130;IPR036430;IPR033697	GO:0003723; GO:0033897; GO:0003723; GO:0033897; GO:0003723; GO:0033897	0.20811	no	no	no
UMAG_02613	yes	sr13652	IPR009080;IPR015803;IPR032678;IPR024909;IPR015803;IPR032678;IPR014729;IPR014729	GO:0000166; GO:0004812; GO:0005524; GO:0006418; GO:0004817; GO:0005524; GO:0006423	0.20811	no	no	no
UMAG_02614	yes	sr13653	IPR013785;IPR029056;IPR022998;IPR000417;IPR000417;IPR036206;IPR029056;IPR000417;IPR022998;IPR034291;IPR000417;IPR000417;IPR000417;IPR000417;IPR000417;IPR000417	GO:0004417; GO:0009228; GO:0003824; GO:0004789; GO:0009228	0.20811	no	no	no
UMAG_02615	yes	sr13654	none	none	0.166845	no	yes	no
UMAG_02618	yes	sr13660	IPR017862;IPR004015	GO:0000398; GO:0005681; GO:0000398; GO:0005681	0.0533609	no	no	no
UMAG_02619	yes	sr13661	IPR001487;IPR001487;IPR001487;IPR036427;IPR036427;IPR036427;IPR036427;IPR018359;IPR037813;IPR001487;IPR001487;IPR001487;IPR001487;IPR001487;IPR036427;IPR001487;IPR001487;IPR001487;IPR001487;IPR036427;IPR001487;IPR018359	GO:0005515; GO:0005515; GO:0005669	0.204374	no	no	no
UMAG_02620	yes	sr13680	none	none	0.204374	no	yes	no
UMAG_02622	yes	sr13678	IPR036412;IPR023214;IPR023198;IPR041492;IPR006439	GO:0016787	0.117509	no	no	no
UMAG_02623	yes	sr13674	IPR039739;IPR018957;IPR001841;IPR017907;IPR001841;IPR013083	GO:0046872	0.117509	no	no	no
UMAG_02624	yes	sr13673	IPR039367;IPR029044;IPR007577	GO:0000009	0.117509	no	no	no
UMAG_02625	yes	sr13672	IPR038377;IPR001734;IPR001734;IPR001734	GO:0022857; GO:0055085; GO:0016020	0.117509	no	no	no
UMAG_02626	yes	sr13671	none	none	-0.0180459	no	no	no
UMAG_02627	yes	sr13670	none	none	-0.0180459	no	no	no
UMAG_02628	yes	sr13669	IPR042102;IPR007066;IPR038120;IPR007083;IPR007081;IPR006592;IPR007080;IPR000722;IPR015699	GO:0003677; GO:0003899; GO:0006351; GO:0003677; GO:0003899; GO:0006351; GO:0003677; GO:0003899; GO:0006351; GO:0003677; GO:0003899; GO:0006351; GO:0003677; GO:0003899; GO:0006351; GO:0003677; GO:0003899; GO:0006351; GO:0003899; GO:0008270; GO:0006351; GO:0005634	0.068537	no	no	no
UMAG_02629	yes	sr13668	IPR018229;IPR001425;IPR001425;IPR001425;IPR001425;IPR001425;IPR001425;IPR001425;IPR001425;IPR001425	GO:0005216; GO:0006811; GO:0016020; GO:0005216; GO:0006811; GO:0016020	0.068537	no	no	no
UMAG_02630	yes	sr13667	IPR031804;IPR016024;IPR000086;IPR015797;IPR000086	GO:0016787; GO:0016787	0.0990374	no	no	no
UMAG_02631	yes	sr13666	IPR011078;IPR011078;IPR011078;IPR029066;IPR029066;IPR019140;IPR019140;IPR011078;IPR001608	GO:0030170	0.0990374	no	no	no
UMAG_02632	yes	sr13665	IPR008978;IPR008978;IPR007052;IPR007052;IPR037898	none	0.0990374	no	no	no
UMAG_02635	yes	sr13662	none	none	0.0361588	no	no	no
UMAG_02637	yes	sr13682	IPR025852;IPR009604;IPR009604	none	0.153143	no	no	no
UMAG_02638	yes	sr13683	IPR002048;IPR002048;IPR002048;IPR002048;IPR027417;IPR005225;IPR001806;IPR001806;IPR027417;IPR013567;IPR020860;IPR018247;IPR020860;IPR018247;IPR013566;IPR011992	GO:0003924; GO:0005525; GO:0005509; GO:0005525; GO:0003924; GO:0005525	0.153143	no	no	no
UMAG_02639	yes	sr13684	IPR002083;IPR029346;IPR008974;IPR038765;IPR002083;IPR024729;IPR001394;IPR002083;IPR028889;IPR018200;IPR008974;IPR018200	GO:0036459; GO:0016579; GO:0005515; GO:0005515; GO:0036459; GO:0006511	0.0946562	no	no	no
UMAG_02640	yes	sr13685	IPR001452;IPR036028;IPR001452;IPR001452	GO:0005515; GO:0005515	0.152262	no	no	no
UMAG_02641	yes	sr13686	IPR001841;IPR001841;IPR013083;IPR006845;IPR001841	none	0.152262	no	no	no
UMAG_02642	yes	sr13687	IPR000415;IPR029479;IPR000415;IPR033877;IPR033877	GO:0016491; GO:0016657; GO:0034599	0.152262	no	no	no
UMAG_02645	yes	sr13691	IPR004123;IPR004123;IPR004123;IPR004123;IPR004123;IPR036249	GO:0000398; GO:0046540	0.0403043	no	no	no
UMAG_02649	yes	sr13696	IPR001138;IPR001138;IPR036864;IPR001138;IPR001138;IPR036864;IPR001138;IPR007219	GO:0000981; GO:0008270; GO:0006355; GO:0005634; GO:0003677; GO:0008270; GO:0006351; GO:0005634; GO:0000981; GO:0008270; GO:0006355; GO:0005634	0.112984	no	no	no
UMAG_02651	yes	sr13698	IPR011388;IPR013866;IPR013866;IPR005804	GO:0006629; GO:0042284; GO:0030148; GO:0016021	0.0596499	no	no	no
UMAG_02652	yes	sr13699	none	none	0.0596499	no	no	no
UMAG_02653	yes	sr13700	IPR028098;IPR001296;IPR027054	GO:0004378; GO:0006486	0.0596499	no	no	no
UMAG_02654	yes	sr13701	none	none	0.0596499	no	no	no
UMAG_02655	yes	sr13702	IPR000467;IPR000467;IPR000467	GO:0003676	0.0596499	no	no	no
UMAG_02656	yes	sr13703	IPR003591;IPR003591;IPR003591;IPR003591;IPR025875;IPR001611;IPR032675;IPR001611;IPR019487;IPR001611;IPR001611;IPR001611;IPR001611	GO:0005515	0.0596499	no	no	no
UMAG_02657	yes	sr13704	IPR016181;IPR000903;IPR016181;IPR022678;IPR022678;IPR022676;IPR022677	GO:0004379; GO:0006499; GO:0004379; GO:0004379; GO:0004379	0.0429307	no	no	no
UMAG_02659	yes	sr13706	IPR024957	GO:0008017	0.482952	yes	no	no
UMAG_02662	yes	sr13709	IPR015943;IPR001680;IPR001680;IPR001680;IPR001680;IPR001680;IPR001680;IPR001680;IPR001680;IPR001680;IPR001680;IPR001680;IPR001680;IPR001680;IPR001680;IPR019775;IPR015943;IPR027145;IPR017986;IPR007148;IPR001680;IPR019775;IPR015943;IPR011047;IPR001680;IPR036322;IPR001680;IPR001680;IPR001680;IPR001680;IPR001680;IPR001680	GO:0005515; GO:0005515; GO:0005515; GO:0005515	0.482952	yes	no	no
UMAG_02663	yes	sr13710	IPR001012;IPR036249;IPR001012;IPR006577;IPR029071;IPR001012	GO:0005515	0.288697	no	no	no
UMAG_02664	yes	sr13711	IPR000679;IPR000014;IPR000014;IPR035965;IPR000679;IPR013088;IPR000679;IPR000014;IPR000679;IPR000679;IPR000014;IPR013767	GO:0008270; GO:0043565; GO:0006355; GO:0008270; GO:0006355; GO:0006355	0.288697	no	no	no
UMAG_02665	yes	sr13712	IPR036877;IPR001950;IPR001950;IPR005874;IPR005874;IPR005874	GO:0003743; GO:0006413; GO:0003743; GO:0003743; GO:0006413	0.105381	no	no	no
UMAG_02666	yes	sr13713	none	none	0.105381	no	no	no
UMAG_02667	yes	sr13714	IPR004165;IPR004165;IPR014388;IPR004165;IPR004164;IPR004165;IPR004165;IPR012791;IPR037171;IPR012792;IPR037171	GO:0008410; GO:0008410; GO:0008410; GO:0008410; GO:0008410; GO:0046952	0.105381	no	no	no
UMAG_02668	yes	sr13715	IPR039966	none	0.105381	no	no	no
UMAG_02669	yes	sr13716	IPR036265;IPR032566;IPR001310;IPR036265	none	0.0499109	no	no	no
UMAG_02672	yes	sr13720	IPR012471	none	0.0499109	no	no	no
UMAG_02674	yes	sr12188	IPR039896;IPR012916	GO:0005634	0.392859	yes	no	no
UMAG_02676	yes	sr13724	IPR003107;IPR013026;IPR019734;IPR013026;IPR011990;IPR011990;IPR019734;IPR019734;IPR019734;IPR013026;IPR019734;IPR003107;IPR003107;IPR003107;IPR003107;IPR003107;IPR003107;IPR003107;IPR003107;IPR003107;IPR003107;IPR003107;IPR003107;IPR003107;IPR011990;IPR011990	GO:0006396; GO:0005515; GO:0005515; GO:0005515	0.392859	yes	no	no
UMAG_02677	yes	sr13725	IPR024657;IPR001214;IPR001214;IPR003616;IPR024657;IPR024636;IPR001214	GO:0005515	0.392859	yes	no	no
UMAG_02678	yes	sr13726	IPR028661;IPR028661;IPR024654;IPR000979;IPR000979;IPR029052;IPR029052	GO:0042147; GO:0030904	0.164993	no	no	no
UMAG_02682	yes	sr13730	IPR002550;IPR002550	none	0.164993	no	no	no
UMAG_02683	yes	sr13731	IPR023210;IPR036812;IPR023210	none	0.102483	no	no	no
UMAG_02684	yes	sr13732	IPR000717;IPR036390;IPR040780;IPR040773;IPR000717;IPR011990;IPR000717	GO:0005515	0.102483	no	no	no
UMAG_02685	yes	sr13733	IPR015421;IPR004839;IPR015424	GO:0030170; GO:0009058; GO:0003824	0.102483	no	no	no
UMAG_02686	yes	sr13734	IPR011527;IPR036640;IPR039421;IPR036640;IPR003439;IPR003439;IPR027417;IPR017871;IPR011527;IPR003593	GO:0005524; GO:0016887; GO:0005524; GO:0042626; GO:0055085; GO:0016021; GO:0005524; GO:0016887; GO:0005524; GO:0016021	0.290666	no	no	no
UMAG_02687	yes	sr13735	IPR018810;IPR018810;IPR018810	none	0.290666	no	no	no
UMAG_02688	yes	sr13736	IPR000156;IPR000156;IPR011993;IPR000156	GO:0046907	0.290666	no	no	no
UMAG_02690	yes	sr13742	IPR003034	none	0.399924	yes	no	no
UMAG_02693	yes	sr13745	IPR018497;IPR000718;IPR000718;IPR018497;IPR018497;IPR018497;IPR018497;IPR008753	GO:0004222; GO:0006508; GO:0006508; GO:0004222; GO:0006508	0.534407	yes	no	no
UMAG_02694	yes	sr13746	IPR018612	none	0.534407	yes	no	no
UMAG_02696	yes	sr13748	IPR034261;IPR039780;IPR012677;IPR003954;IPR035979;IPR039515;IPR000504;IPR013083;IPR001841	GO:0003676; GO:0003676; GO:0003676; GO:0004842; GO:0030014	0.0800757	no	no	no
UMAG_02697	yes	sr13749	IPR027417;IPR022941;IPR004125;IPR013822;IPR036225;IPR003593;IPR000897;IPR042101;IPR000897;IPR022941;IPR013822;IPR036891;IPR000897	GO:0005525; GO:0006614; GO:0008312; GO:0006614; GO:0048500; GO:0005525; GO:0006614; GO:0003924; GO:0005525; GO:0006614; GO:0048500; GO:0008312; GO:0006614; GO:0048500	0.0800757	no	no	no
UMAG_02700	yes	sr13752	none	none	0.217579	no	no	no
UMAG_02701	yes	sr13753	none	none	0.217579	no	no	no
UMAG_02703	yes	sr13755	IPR000146;IPR020548;IPR000146;IPR000146;IPR028343;IPR028343;IPR028343;IPR028343;IPR028343;IPR028343;IPR028343;IPR000146;IPR033391	GO:0016791; GO:0005975; GO:0042578; GO:0005975; GO:0042132	0.0785807	no	no	no
UMAG_02704	yes	sr13763	IPR011701;IPR020846;IPR036259;IPR020846	GO:0055085; GO:0016021	0.0785807	no	no	no
UMAG_02707	yes	sr13759	none	none	0.110322	no	no	no
UMAG_02708	yes	sr13758	IPR009056;IPR036909;IPR002327;IPR036909;IPR002327;IPR002327;IPR002327;IPR002327;IPR002327;IPR002327;IPR009056	GO:0009055; GO:0020037; GO:0009055; GO:0020037; GO:0009055; GO:0020037	none	none	no	no
UMAG_02709	yes	sr14642	IPR000164;IPR009072;IPR000164;IPR000164;IPR000164;IPR000164;IPR000164;IPR000164;IPR000164;IPR000164;IPR007125;IPR000164;IPR009072;IPR000164	GO:0003677; GO:0000786; GO:0003677; GO:0000786; GO:0046982	none	none	no	no
UMAG_02710	yes	sr13769	IPR001951;IPR001951;IPR001951;IPR001951;IPR001951;IPR001951;IPR001951;IPR019809;IPR035425;IPR009072;IPR001951;IPR009072	GO:0003677; GO:0046982; GO:0003677; GO:0000786; GO:0005634	none	none	no	no
UMAG_02711	yes	sr13768	IPR036436;IPR036436;IPR001762;IPR001762;IPR002870;IPR001590;IPR024079;IPR001762;IPR034028	GO:0004222; GO:0006508; GO:0008237	0.433615	yes	yes	no
UMAG_02712	yes	sr13767	IPR013922;IPR013922	GO:0019901; GO:0000079	0.433615	yes	no	no
UMAG_02713	yes	sr13766	IPR009071;IPR036910;IPR009071;IPR009071;IPR036910	none	0.457594	yes	no	no
UMAG_02715	yes	sr10452	IPR002155;IPR020613;IPR016039;IPR020617;IPR016039;IPR020616;IPR020615;IPR002155;IPR016039;IPR016039;IPR002155	GO:0016747; GO:0003824; GO:0016747; GO:0016747; GO:0016747; GO:0016747	0.457594	yes	no	no
UMAG_02716	yes	sr13772	IPR018822	none	0.457594	yes	no	no
UMAG_02717	yes	sr13773	IPR039327;IPR013087;IPR013087	GO:0003676; GO:0006355	0.312742	no	no	no
UMAG_02718	yes	sr13775	IPR003593;IPR010285;IPR010285;IPR010285;IPR027417;IPR027417	GO:0003678; GO:0000723; GO:0006281	0.180339	no	no	no
UMAG_02719	yes	sr13776	IPR001623;IPR001623;IPR001623;IPR001623;IPR001623;IPR036869;IPR026894;IPR001623;IPR001623;IPR036869	none	0.180339	no	no	no
UMAG_02720	yes	sr13777	IPR029062	none	0.180339	no	no	no
UMAG_02721	yes	sr13778	IPR035474;IPR001347;IPR001347	GO:0097367; GO:1901135	0.302928	no	no	no
UMAG_02722	yes	none	none	none	0.302928	no	no	no
UMAG_02723	yes	sr13779	IPR020846;IPR020846;IPR036259;IPR011701	GO:0055085; GO:0016021	0.302928	no	no	no
UMAG_02724	yes	sr13780	IPR007275;IPR007275	GO:0003723	0.347228	no	no	no
UMAG_02725	yes	sr13781	IPR000594;IPR001763;IPR000195;IPR000195;IPR001763;IPR035969;IPR000195;IPR000195;IPR035985;IPR035969	GO:0008641; GO:0008641	0.347228	no	no	no
UMAG_02727	yes	sr13783	IPR002053;IPR018077;IPR017853	GO:0003796; GO:0009253; GO:0016998	0.347228	no	yes	no
UMAG_02729	yes	sr13785	IPR007369;IPR007369;IPR006639	GO:0004190; GO:0016021; GO:0004190; GO:0016021	0.29392	no	no	no
UMAG_02730	yes	sr13786	IPR039261;IPR017927;IPR017938;IPR013130;IPR013121;IPR013112	GO:0016491; GO:0055114; GO:0016491; GO:0055114; GO:0016491; GO:0055114	0.29392	no	no	no
UMAG_02731	yes	sr13787	IPR007245;IPR007245	GO:0016255; GO:0042765	0.264316	no	no	no
UMAG_02732	yes	sr13788	IPR007513;IPR026939;IPR039713;IPR039438	none	0.264316	no	no	no
UMAG_02733	yes	sr13789	IPR018958;IPR018958	none	0.264316	no	no	no
UMAG_02736	yes	sr13792	IPR024298;IPR024340;IPR024880	GO:0048208	0.535882	yes	no	no
UMAG_02739	yes	sr13798	IPR003661;IPR003594;IPR001789;IPR003594;IPR003660;IPR003660;IPR003660;IPR003660;IPR003660;IPR003660;IPR003660;IPR003660;IPR001789;IPR003660;IPR003660;IPR003660;IPR003661;IPR003660;IPR003660;IPR003660;IPR003660;IPR011006;IPR003594;IPR001789;IPR003660;IPR011006;IPR003660;IPR036890;IPR036890;IPR036097;IPR003660;IPR003660;IPR004358;IPR004358;IPR004358;IPR004358;IPR003661;IPR005467;IPR001789;IPR003660…	GO:0000160; GO:0007165; GO:0016021; GO:0000155; GO:0007165; GO:0016772; GO:0016310; GO:0000155; GO:0007165	0.151272	no	no	no
UMAG_02740	yes	sr13799	IPR017853;IPR000322;IPR011013;IPR013780;IPR031727;IPR030459;IPR030458;IPR013780	GO:0004553; GO:0005975; GO:0003824; GO:0030246; GO:0005975	0.151272	no	no	no
UMAG_02741	yes	sr13800	IPR000719;IPR000719;IPR000719;IPR000719;IPR000961;IPR011009;IPR008271;IPR000961;IPR017441	GO:0004672; GO:0005524; GO:0006468; GO:0004674; GO:0005524; GO:0006468; GO:0004672; GO:0006468; GO:0005524	0.151272	no	no	no
[truncated: 4,787 more rows]
